# Supplementary material for: Re-description of the type species of the genera Ganesella Blanford, 1863 and Globotrochus Haas, 1935; with description of a new Ganesella species from Thailand (Eupulmonata, Camaenidae)
Source: Zookeys. 2019 Aug 7;870:51–76. doi: 10.3897/zookeys.870.36970 (PMC6694067; doi:10.3897/zookeys.870.36970)
Supplement: XML Treatment for Ganesella [file zookeys.870.36970-treatment1.xml]

<!DOCTYPE tp:taxon-treatment
  PUBLIC "-//TaxonX//DTD Taxonomic Treatment Publishing DTD v0 20100105//EN" "tax-treatment-NSO.dtd">
<tp:taxon-treatment xmlns:tp="http://www.plazi.org/taxpub"><tp:treatment-meta><kwd-group><label>Taxon classification</label><kwd><named-content xmlns:xlink="http://www.w3.org/1999/xlink" content-type="kingdom">Animalia</named-content></kwd><kwd><named-content xmlns:xlink="http://www.w3.org/1999/xlink" content-type="order">Stylommatophora</named-content></kwd><kwd><named-content xmlns:xlink="http://www.w3.org/1999/xlink" content-type="family">Camaenidae</named-content></kwd></kwd-group><mixed-citation publication-type="journal"><person-group><name><surname>Sutcharit</surname><given-names>Chirasak</given-names></name><name><surname>Backeljau</surname><given-names>Thierry</given-names></name><name><surname>Panha</surname><given-names>Somsak</given-names></name></person-group><article-title>Re-description of the type species of the genera <italic><tp:taxon-name><tp:taxon-name-part taxon-name-part-type="genus" reg="Ganesella">Ganesella</tp:taxon-name-part></tp:taxon-name></italic> Blanford, 1863 and <italic><tp:taxon-name><tp:taxon-name-part taxon-name-part-type="genus" reg="Globotrochus">Globotrochus</tp:taxon-name-part></tp:taxon-name></italic> Haas, 1935; with description of a new <italic><tp:taxon-name><tp:taxon-name-part taxon-name-part-type="genus" reg="Ganesella">Ganesella</tp:taxon-name-part></tp:taxon-name></italic> species from Thailand (<tp:taxon-name><tp:taxon-name-part taxon-name-part-type="suborder">Eupulmonata</tp:taxon-name-part></tp:taxon-name>, <tp:taxon-name><tp:taxon-name-part taxon-name-part-type="family">Camaenidae</tp:taxon-name-part></tp:taxon-name>)</article-title><source>Zookeys</source><day>07</day><month>8</month><year>2019</year><volume>870</volume><fpage>51</fpage><lpage>76</lpage><pub-id pub-id-type="doi">10.3897/zookeys.870.36970</pub-id></mixed-citation></tp:treatment-meta><tp:nomenclature><label>Genus</label><tp:taxon-name><object-id xmlns:xlink="http://www.w3.org/1999/xlink" content-type="arpha" xlink:type="simple">CB73D722D6955ABD9CAEDC6C69062B3A</object-id>
              <tp:taxon-name-part taxon-name-part-type="genus" reg="Ganesella">Ganesella</tp:taxon-name-part>
            </tp:taxon-name><tp:taxon-authority>Blanford, 1863</tp:taxon-authority><tp:nomenclature-citation-list><tp:nomenclature-citation><tp:taxon-name>
                  <tp:taxon-name-part taxon-name-part-type="genus" reg="Helix">Helix</tp:taxon-name-part> (<tp:taxon-name-part taxon-name-part-type="subgenus" reg="Ganesella">Ganesella</tp:taxon-name-part>)</tp:taxon-name><comment>W.T. Blanford, 1863: 86.</comment></tp:nomenclature-citation><tp:nomenclature-citation><tp:taxon-name>
                  <tp:taxon-name-part taxon-name-part-type="genus" reg="Trochomorphoides">Trochomorphoides</tp:taxon-name-part>
                </tp:taxon-name><comment>Nevill, 1878: 80. Type species: <tp:taxon-name><tp:taxon-name-part taxon-name-part-type="genus" reg="Helix">Helix</tp:taxon-name-part> <tp:taxon-name-part taxon-name-part-type="species" reg="acris">acris</tp:taxon-name-part></tp:taxon-name> Benson, 1859, by original designation.</comment></tp:nomenclature-citation><tp:nomenclature-citation><tp:taxon-name>
                  <tp:taxon-name-part taxon-name-part-type="genus" reg="Darwininitium">Darwininitium</tp:taxon-name-part>
                </tp:taxon-name><comment>Budha &amp; Mordan in <xref ref-type="bibr" rid="B12">Budha et al. 2012</xref>: 21. Type species: <tp:taxon-name><tp:taxon-name-part taxon-name-part-type="genus" reg="Darwininitium">Darwininitium</tp:taxon-name-part> <tp:taxon-name-part taxon-name-part-type="species" reg="shiwalikianum">shiwalikianum</tp:taxon-name-part></tp:taxon-name> Budha &amp; Mordan in <xref ref-type="bibr" rid="B12">Budha et al. 2012</xref>, by original designation. New synonym.</comment></tp:nomenclature-citation></tp:nomenclature-citation-list></tp:nomenclature><tp:treatment-sec sec-type="type species" id="SECID0EUIAE"><title>Type species.</title><p><italic><tp:taxon-name><tp:taxon-name-part taxon-name-part-type="genus" reg="Helix">Helix</tp:taxon-name-part> <tp:taxon-name-part taxon-name-part-type="species" reg="capitium">capitium</tp:taxon-name-part></tp:taxon-name></italic> Benson, 1848 by subsequent designation (<xref ref-type="bibr" rid="B48">Pilsbry 1895</xref>: 168).</p></tp:treatment-sec><tp:treatment-sec sec-type="description" id="SECID0EJJAE"><title>Description.</title><p>Shell more or less trochoid, moderately thin to solid, with 4–6 convex whorls. Last whorl rounded to angular, with or without a peripheral keel, a little descending in front. Colour light monochrome or with a few dark bands and/or spots and streaks. Embryonic shell smooth. Post apical whorls with irregular, thin, radial ridges and spiral lines (smooth below peripheral angle or keel). Aperture widely ovate, moderately oblique with variously reflected margins. Umbilicus narrow, but open, rarely closed. Shell height ranged from 4.5 to 25.0 mm and shell width ranged from 5.5 to 27.0 mm.</p><p>Genitalia typical of camaenids, without accessory organs on penis or vagina. Penis short to long, with small to large penial verge, but no penial appendix; epiphallus and flagellum short.</p><p>Radular teeth triangular to spatulate, central tooth unicuspid, lateral and marginal teeth tricuspid.</p></tp:treatment-sec><tp:treatment-sec sec-type="remarks" id="SECID0EQJAE"><title>Remarks.</title><p>The genus <italic><tp:taxon-name><tp:taxon-name-part taxon-name-part-type="genus" reg="Ganesella">Ganesella</tp:taxon-name-part></tp:taxon-name></italic> s.s. differs from <italic><tp:taxon-name><tp:taxon-name-part taxon-name-part-type="genus" reg="Satsuma">Satsuma</tp:taxon-name-part></tp:taxon-name></italic> s.s by having a penial verge, but no penial appendix. In contrast, <italic><tp:taxon-name><tp:taxon-name-part taxon-name-part-type="genus" reg="Satsuma">Satsuma</tp:taxon-name-part></tp:taxon-name></italic> has a short to long penial appendix on the distal part of the penis, but lacks a penial verge. In addition, <italic><tp:taxon-name><tp:taxon-name-part taxon-name-part-type="genus" reg="Satsuma">Satsuma</tp:taxon-name-part></tp:taxon-name></italic> occurs from Japan to Taiwan and southern China, while <italic><tp:taxon-name><tp:taxon-name-part taxon-name-part-type="genus" reg="Ganesella">Ganesella</tp:taxon-name-part></tp:taxon-name></italic> occurs from South to Southeast Asia, including Japan (<xref ref-type="bibr" rid="B5">Azuma 1995</xref>, <xref ref-type="bibr" rid="B54">Schileyko 2003</xref>, <xref ref-type="bibr" rid="B69">Wu et al. 2008</xref>).</p><p><italic><tp:taxon-name><tp:taxon-name-part taxon-name-part-type="genus" reg="Darwininitium">Darwininitium</tp:taxon-name-part> <tp:taxon-name-part taxon-name-part-type="species" reg="shiwalikianum">shiwalikianum</tp:taxon-name-part></tp:taxon-name></italic> Budha &amp; Mordan, 2012, the type species of the monotypic genus <italic><tp:taxon-name><tp:taxon-name-part taxon-name-part-type="genus" reg="Darwininitium">Darwininitium</tp:taxon-name-part></tp:taxon-name></italic> Budha &amp; Mordan, 2012, appears conchologically identical to <italic><tp:taxon-name><tp:taxon-name-part taxon-name-part-type="genus" reg="Helix">Helix</tp:taxon-name-part> <tp:taxon-name-part taxon-name-part-type="species" reg="capitium">capitium</tp:taxon-name-part></tp:taxon-name></italic>, the type species of <italic><tp:taxon-name><tp:taxon-name-part taxon-name-part-type="genus" reg="Ganesella">Ganesella</tp:taxon-name-part></tp:taxon-name></italic> (see also <xref ref-type="bibr" rid="B13">Budha et al. 2016</xref>). Therefore, the genus <italic><tp:taxon-name><tp:taxon-name-part taxon-name-part-type="genus" reg="Darwininitium">Darwininitium</tp:taxon-name-part></tp:taxon-name></italic>, which was originally described from central Nepal, is here tentatively regarded as a junior subjective synonym of the camaenid genus <italic><tp:taxon-name><tp:taxon-name-part taxon-name-part-type="genus" reg="Ganesella">Ganesella</tp:taxon-name-part></tp:taxon-name></italic>. If this is confirmed, then <italic><tp:taxon-name><tp:taxon-name-part taxon-name-part-type="genus" reg="Darwininitium">Darwininitium</tp:taxon-name-part></tp:taxon-name></italic> was erroneously assigned to the family <tp:taxon-name><tp:taxon-name-part taxon-name-part-type="family">Cerastidae</tp:taxon-name-part></tp:taxon-name> and as such, its pallial system with a long kidney and s-shape ureter would point to a sigmurethrous condition and not to a case of pseudosigmurethry within the <tp:taxon-name><tp:taxon-name-part taxon-name-part-type="suborder">Orthurethra</tp:taxon-name-part></tp:taxon-name> (sensu <xref ref-type="bibr" rid="B57">Solem 1959</xref> and see also <xref ref-type="bibr" rid="B13">Budha et al. 2016</xref>). These taxonomic conclusions appear to be supported by DNA sequence data (<xref ref-type="bibr" rid="B13">Budha et al. 2016</xref>).</p></tp:treatment-sec><ref-list><ref id="B12"><mixed-citation xmlns:xlink="http://www.w3.org/1999/xlink" xlink:type="simple"><person-group><name name-style="western"><surname>Budha</surname><given-names>PB</given-names></name><name name-style="western"><surname>Mordan</surname><given-names>PB</given-names></name><name name-style="western"><surname>Naggs</surname><given-names>F</given-names></name><name name-style="western"><surname>Backeljau</surname><given-names>T</given-names></name></person-group> (<year>2012</year>) <article-title><italic><tp:taxon-name><tp:taxon-name-part taxon-name-part-type="genus">Darwininitium</tp:taxon-name-part></tp:taxon-name></italic> – a new fully pseudosigmurethrous orthurethran genus from Nepal (<tp:taxon-name><tp:taxon-name-part taxon-name-part-type="class">Gastropoda</tp:taxon-name-part></tp:taxon-name>: <tp:taxon-name><tp:taxon-name-part taxon-name-part-type="infraclass">Pulmonata</tp:taxon-name-part></tp:taxon-name>: <tp:taxon-name><tp:taxon-name-part taxon-name-part-type="family">Cerastidae</tp:taxon-name-part></tp:taxon-name>).</article-title><source>ZooKeys</source><volume>175</volume>: <fpage>19</fpage>–<lpage>26</lpage>. <ext-link xlink:type="simple" ext-link-type="doi" xlink:href="10.3897/zookeys.175.2755">https://doi.org/10.3897/zookeys.175.2755</ext-link></mixed-citation></ref><ref id="B48"><mixed-citation xmlns:xlink="http://www.w3.org/1999/xlink" xlink:type="simple"><person-group><name name-style="western"><surname>Pilsbry</surname><given-names>HA</given-names></name></person-group> (<year>1895</year> [1893–1895]) <source>Manual of Conchology, Structural and Systematic, with Illustrations of the Species, Series 2 volume 9.</source><publisher-name>The Academy of Natural Sciences of Philadelphia</publisher-name>, <publisher-loc>PA</publisher-loc>, <size units="page">366 pp</size>. [pls 1–71. [p. 49–160 (1894), p. i–xlviii, 161–366 (1895)]]</mixed-citation></ref><ref id="B5"><mixed-citation xmlns:xlink="http://www.w3.org/1999/xlink" xlink:type="simple"><person-group><name name-style="western"><surname>Azuma</surname><given-names>M</given-names></name></person-group> (<year>1995</year>) <source>Colored illustrations of the land snails of Japan.</source><publisher-name>Hoikusha</publisher-name>, <publisher-loc>Japan</publisher-loc>, <size units="page">343 pp</size>.</mixed-citation></ref><ref id="B54"><mixed-citation xmlns:xlink="http://www.w3.org/1999/xlink" xlink:type="simple"><person-group><name name-style="western"><surname>Schileyko</surname><given-names>AA</given-names></name></person-group> (<year>2003</year>) Treatise on recent terrestrial pulmonate mollusks, <tp:taxon-name><tp:taxon-name-part taxon-name-part-type="family">Trigonochlamydidae</tp:taxon-name-part></tp:taxon-name>, <tp:taxon-name><tp:taxon-name-part taxon-name-part-type="family">Papillodermidae</tp:taxon-name-part></tp:taxon-name>, <tp:taxon-name><tp:taxon-name-part taxon-name-part-type="family">Vitrinidae</tp:taxon-name-part></tp:taxon-name>, <tp:taxon-name><tp:taxon-name-part taxon-name-part-type="family">Limacidae</tp:taxon-name-part></tp:taxon-name>, <tp:taxon-name><tp:taxon-name-part taxon-name-part-type="family">Bielziidae</tp:taxon-name-part></tp:taxon-name>, <tp:taxon-name><tp:taxon-name-part taxon-name-part-type="family">Agriolimacidae</tp:taxon-name-part></tp:taxon-name>, <tp:taxon-name><tp:taxon-name-part taxon-name-part-type="family">Boettgerillidae</tp:taxon-name-part></tp:taxon-name> and <tp:taxon-name><tp:taxon-name-part taxon-name-part-type="family">Camaenidae</tp:taxon-name-part></tp:taxon-name>. Ruthenica, Supplement 2, Part 11: 1467–1626.</mixed-citation></ref><ref id="B69"><mixed-citation xmlns:xlink="http://www.w3.org/1999/xlink" xlink:type="simple"><person-group><name name-style="western"><surname>Wu</surname><given-names>S-H</given-names></name><name name-style="western"><surname>Hwang</surname><given-names>C-C</given-names></name><name name-style="western"><surname>Lin</surname><given-names>Y-S</given-names></name></person-group> (<year>2008</year>) <article-title>Systematic revision of the arboreal snail <italic><tp:taxon-name><tp:taxon-name-part taxon-name-part-type="genus">Satsuma</tp:taxon-name-part> <tp:taxon-name-part taxon-name-part-type="species">albida</tp:taxon-name-part></tp:taxon-name></italic> species complex (<tp:taxon-name><tp:taxon-name-part taxon-name-part-type="phylum">Mollusca</tp:taxon-name-part></tp:taxon-name>: <tp:taxon-name><tp:taxon-name-part taxon-name-part-type="family">Camaenidae</tp:taxon-name-part></tp:taxon-name>) with description of 14 new species from Taiwan.</article-title><source>Zoological Journal of the Linnean Society</source><volume>154</volume>: <fpage>437</fpage>–<lpage>493</lpage>. <ext-link xlink:type="simple" ext-link-type="doi" xlink:href="10.1111/j.1096-3642.2008.00415.x">https://doi.org/10.1111/j.1096-3642.2008.00415.x</ext-link></mixed-citation></ref><ref id="B13"><mixed-citation xmlns:xlink="http://www.w3.org/1999/xlink" xlink:type="simple"><person-group><name name-style="western"><surname>Budha</surname><given-names>PB</given-names></name><name name-style="western"><surname>Mordan</surname><given-names>PB</given-names></name><name name-style="western"><surname>Naggs</surname><given-names>F</given-names></name><name name-style="western"><surname>Panha</surname><given-names>S</given-names></name><name name-style="western"><surname>Pimvichai</surname><given-names>P</given-names></name><name name-style="western"><surname>Breugelmans</surname><given-names>K</given-names></name><name name-style="western"><surname>Backeljau</surname><given-names>T</given-names></name></person-group> (<year>2016</year>) Re-assessing <italic><tp:taxon-name><tp:taxon-name-part taxon-name-part-type="genus">Darwininitium</tp:taxon-name-part> <tp:taxon-name-part taxon-name-part-type="species">shiwalikianum</tp:taxon-name-part></tp:taxon-name></italic> Budha &amp; Mordan, 2012 (<tp:taxon-name><tp:taxon-name-part taxon-name-part-type="class">Gastropoda</tp:taxon-name-part></tp:taxon-name>, <tp:taxon-name><tp:taxon-name-part taxon-name-part-type="order">Stylommatophora</tp:taxon-name-part></tp:taxon-name>). The World Congress of Malacology 2016, Penang, Malaysia, 283.</mixed-citation></ref><ref id="B57"><mixed-citation xmlns:xlink="http://www.w3.org/1999/xlink" xlink:type="simple"><person-group><name name-style="western"><surname>Solem</surname><given-names>A</given-names></name></person-group> (<year>1959</year>) <article-title>Systematics of the land and fresh-water <tp:taxon-name><tp:taxon-name-part taxon-name-part-type="phylum">Mollusca</tp:taxon-name-part></tp:taxon-name> of the New Hebrides.</article-title><source>Fieldiana: Zoology</source><volume>43</volume>: <fpage>1</fpage>–<lpage>238</lpage>. <ext-link xlink:type="simple" ext-link-type="doi" xlink:href="10.5962/bhl.title.2888">https://doi.org/10.5962/bhl.title.2888</ext-link></mixed-citation></ref></ref-list></tp:taxon-treatment>
