# Supplementary material for: Re-description of the type species of the genera Ganesella Blanford, 1863 and Globotrochus Haas, 1935; with description of a new Ganesella species from Thailand (Eupulmonata, Camaenidae)
Source: Zookeys. 2019 Aug 7;870:51–76. doi: 10.3897/zookeys.870.36970 (PMC6694067; doi:10.3897/zookeys.870.36970)
Supplement: XML Treatment for Ganesella capitium [file zookeys.870.36970-treatment2.xml]

<!DOCTYPE tp:taxon-treatment
  PUBLIC "-//TaxonX//DTD Taxonomic Treatment Publishing DTD v0 20100105//EN" "tax-treatment-NSO.dtd">
<tp:taxon-treatment xmlns:tp="http://www.plazi.org/taxpub"><tp:treatment-meta><kwd-group><label>Taxon classification</label><kwd><named-content xmlns:xlink="http://www.w3.org/1999/xlink" content-type="kingdom">Animalia</named-content></kwd><kwd><named-content xmlns:xlink="http://www.w3.org/1999/xlink" content-type="order">Stylommatophora</named-content></kwd><kwd><named-content xmlns:xlink="http://www.w3.org/1999/xlink" content-type="family">Camaenidae</named-content></kwd></kwd-group><mixed-citation publication-type="journal"><person-group><name><surname>Sutcharit</surname><given-names>Chirasak</given-names></name><name><surname>Backeljau</surname><given-names>Thierry</given-names></name><name><surname>Panha</surname><given-names>Somsak</given-names></name></person-group><article-title>Re-description of the type species of the genera <italic><tp:taxon-name><tp:taxon-name-part taxon-name-part-type="genus" reg="Ganesella">Ganesella</tp:taxon-name-part></tp:taxon-name></italic> Blanford, 1863 and <italic><tp:taxon-name><tp:taxon-name-part taxon-name-part-type="genus" reg="Globotrochus">Globotrochus</tp:taxon-name-part></tp:taxon-name></italic> Haas, 1935; with description of a new <italic><tp:taxon-name><tp:taxon-name-part taxon-name-part-type="genus" reg="Ganesella">Ganesella</tp:taxon-name-part></tp:taxon-name></italic> species from Thailand (<tp:taxon-name><tp:taxon-name-part taxon-name-part-type="suborder">Eupulmonata</tp:taxon-name-part></tp:taxon-name>, <tp:taxon-name><tp:taxon-name-part taxon-name-part-type="family">Camaenidae</tp:taxon-name-part></tp:taxon-name>)</article-title><source>Zookeys</source><day>07</day><month>8</month><year>2019</year><volume>870</volume><fpage>51</fpage><lpage>76</lpage><pub-id pub-id-type="doi">10.3897/zookeys.870.36970</pub-id></mixed-citation></tp:treatment-meta><tp:nomenclature><tp:taxon-name><object-id xmlns:xlink="http://www.w3.org/1999/xlink" content-type="arpha" xlink:type="simple">43794688E83058DE807AEAACF0B8162B</object-id>
              <tp:taxon-name-part taxon-name-part-type="genus" reg="Ganesella">Ganesella</tp:taxon-name-part>
              <tp:taxon-name-part taxon-name-part-type="species" reg="capitium">capitium</tp:taxon-name-part>
            </tp:taxon-name><tp:taxon-authority>(Benson, 1848)</tp:taxon-authority><xref ref-type="fig" rid="F2">Figs 2A, B</xref><xref ref-type="fig" rid="F8">, 8</xref><tp:nomenclature-citation-list><tp:nomenclature-citation><tp:taxon-name>
                  <tp:taxon-name-part taxon-name-part-type="genus" reg="Helix">Helix</tp:taxon-name-part> <tp:taxon-name-part taxon-name-part-type="species" reg="capitium">capitium</tp:taxon-name-part></tp:taxon-name><comment>Benson, 1848: 160. <xref ref-type="bibr" rid="B24">Hanley and Theobald 1870</xref>: 7, pl. 14, fig. 5. <xref ref-type="bibr" rid="B66">Tryon 1887</xref>: 74, pl. 14, fig. 99.</comment></tp:nomenclature-citation><tp:nomenclature-citation><tp:taxon-name>
                  <tp:taxon-name-part taxon-name-part-type="genus" reg="Helix">Helix</tp:taxon-name-part> (<tp:taxon-name-part taxon-name-part-type="subgenus" reg="Planispira">Planispira</tp:taxon-name-part>) <tp:taxon-name-part taxon-name-part-type="species" reg="capitium">capitium</tp:taxon-name-part></tp:taxon-name><comment>: <xref ref-type="bibr" rid="B38">Nevill 1878</xref>: 78.</comment></tp:nomenclature-citation><tp:nomenclature-citation><tp:taxon-name>
                  <tp:taxon-name-part taxon-name-part-type="genus" reg="Trochomorpha">Trochomorpha</tp:taxon-name-part> <tp:taxon-name-part taxon-name-part-type="species" reg="capitium">capitium</tp:taxon-name-part></tp:taxon-name><comment>: <xref ref-type="bibr" rid="B36">Morlet 1889</xref>: 124, 125.</comment></tp:nomenclature-citation><tp:nomenclature-citation><tp:taxon-name>
                  <tp:taxon-name-part taxon-name-part-type="genus" reg="Ganesella">Ganesella</tp:taxon-name-part> <tp:taxon-name-part taxon-name-part-type="species" reg="capitium">capitium</tp:taxon-name-part></tp:taxon-name><comment>: <xref ref-type="bibr" rid="B48">Pilsbry 1895</xref>: 170, pl. 55, fig. 18. <xref ref-type="bibr" rid="B11">Blanford 1903</xref>: 278. <xref ref-type="bibr" rid="B22">Gude 1914</xref>: 196, 197. <xref ref-type="bibr" rid="B71">Zilch 1960</xref>: 610, fig. 2140. <xref ref-type="bibr" rid="B72">Zilch 1966</xref>: 202. <xref ref-type="bibr" rid="B52">Richardson 1985</xref>: 132, 133.</comment></tp:nomenclature-citation><tp:nomenclature-citation><tp:taxon-name>
                  <tp:taxon-name-part taxon-name-part-type="genus" reg="Darwininitium">Darwininitium</tp:taxon-name-part> <tp:taxon-name-part taxon-name-part-type="species" reg="shiwalikianum">shiwalikianum</tp:taxon-name-part></tp:taxon-name><comment>Budha &amp; Mordan in <xref ref-type="bibr" rid="B12">Budha et al. 2012</xref>: 21–23, figs 2–4. Type locality: Kasara near Tamor Lake, Chitwan National Park, Central Nepal. New synonym.</comment></tp:nomenclature-citation></tp:nomenclature-citation-list></tp:nomenclature><tp:treatment-sec sec-type="type locality" id="SECID0EYSAE"><title>Type locality.</title><p>Sicrigali province Bahar Indiae Orientalis [Bihar State, India].</p></tp:treatment-sec><tp:treatment-sec sec-type="material" id="SECID0E4SAE"><title>Material examined.</title><p><bold>Type specimens.</bold> Three syntypes of <italic><tp:taxon-name><tp:taxon-name-part taxon-name-part-type="genus" reg="Helix">Helix</tp:taxon-name-part> <tp:taxon-name-part taxon-name-part-type="species" reg="capitium">capitium</tp:taxon-name-part></tp:taxon-name></italic> are in Benson’s collection. The specimen that closely matched with the measurement in the original description is designated here as the lectotype <abbrev xmlns:xlink="http://www.w3.org/1999/xlink" content-type="institution" xlink:title="University Museum of Zoology Cambridge, Cambridge" id="ABBRID0EQTAE" xlink:type="simple">UMZC</abbrev> I.102385/1 (Fig. <xref ref-type="fig" rid="F2">2A</xref>, height 13.3 mm, width 13.5 mm), and the other two as paralectotypes <abbrev xmlns:xlink="http://www.w3.org/1999/xlink" content-type="institution" xlink:title="University Museum of Zoology Cambridge, Cambridge" id="ABBRID0EZTAE" xlink:type="simple">UMZC</abbrev> I.102385/2–3 (2 shells; Fig. <xref ref-type="fig" rid="F2">2B</xref>, height 14.4 mm, width 13.8 mm).</p></tp:treatment-sec><tp:treatment-sec sec-type="material" id="SECID0ECUAE"><title>Additional material.</title><p>Bahar Province, India: <named-content xmlns:xlink="http://www.w3.org/1999/xlink" content-type="dwc:institutional_code" xlink:type="simple">ZMB</named-content> ex. Albers coll. 1 lot (1 shell). South India: <named-content xmlns:xlink="http://www.w3.org/1999/xlink" content-type="dwc:institutional_code" xlink:type="simple">NHMUK</named-content> ex. Godwin-Austen coll. no. 501 (2 shells).</p></tp:treatment-sec><tp:treatment-sec sec-type="remarks" id="SECID0EYUAE"><title>Remarks.</title><p><xref ref-type="bibr" rid="B12">Budha et al. (2012)</xref> described <italic><tp:taxon-name><tp:taxon-name-part taxon-name-part-type="genus" reg="Darwininitium">Darwininitium</tp:taxon-name-part> <tp:taxon-name-part taxon-name-part-type="species" reg="shiwalikianum">shiwalikianum</tp:taxon-name-part></tp:taxon-name></italic> from Chitwan National Park, Nepal. The holotype has a trochoid, brownish shell with irregular opaque white spots. As such, it appears to be identical to the type specimens of <italic><tp:taxon-name><tp:taxon-name-part taxon-name-part-type="genus" reg="Ganesella">Ganesella</tp:taxon-name-part> <tp:taxon-name-part taxon-name-part-type="species" reg="capitium">capitium</tp:taxon-name-part></tp:taxon-name></italic>. In addition, the type localities of <italic><tp:taxon-name><tp:taxon-name-part taxon-name-part-type="genus" reg="Darwininitium">D.</tp:taxon-name-part> <tp:taxon-name-part taxon-name-part-type="species" reg="shiwalikianum">shiwalikianum</tp:taxon-name-part></tp:taxon-name></italic> and <italic><tp:taxon-name><tp:taxon-name-part taxon-name-part-type="genus" reg="Ganesella">G.</tp:taxon-name-part> <tp:taxon-name-part taxon-name-part-type="species" reg="capitium">capitium</tp:taxon-name-part></tp:taxon-name></italic> are geographically quite close to each other. Hence, in line with our earlier conclusions about the genus <italic><tp:taxon-name><tp:taxon-name-part taxon-name-part-type="genus" reg="Darwininitium">Darwininitium</tp:taxon-name-part></tp:taxon-name></italic>, we tentatively regard <italic><tp:taxon-name><tp:taxon-name-part taxon-name-part-type="genus" reg="Darwininitium">D.</tp:taxon-name-part> <tp:taxon-name-part taxon-name-part-type="species" reg="shiwalikianum">shiwalikianum</tp:taxon-name-part></tp:taxon-name></italic> as a junior subjective synonym of <italic><tp:taxon-name><tp:taxon-name-part taxon-name-part-type="genus" reg="Ganesella">G.</tp:taxon-name-part> <tp:taxon-name-part taxon-name-part-type="species" reg="capitium">capitium</tp:taxon-name-part></tp:taxon-name></italic>.</p><p>Shell and genitalia have been described in detail by <xref ref-type="bibr" rid="B12">Budha et al. (2012)</xref>. The unique and distinctive characters of <italic><tp:taxon-name><tp:taxon-name-part taxon-name-part-type="genus" reg="Ganesella">G.</tp:taxon-name-part> <tp:taxon-name-part taxon-name-part-type="species" reg="capitium">capitium</tp:taxon-name-part></tp:taxon-name></italic> are its small, relatively elevated, trochoid shell. Aperture open sublaterally. Whorls slightly convex with wide and shallow suture. Last whorl angular with weak peripheral keel. Shell colour brownish with whitish-opaque, irregular, spots or streaks. Genitalia with short atrium; cylindrical, short penis, about half as long as the vagina, and proximally with blackish, spongy tissue. Epiphallus and flagellum together short, about as long as the penis, but flagellum longer than epiphallus. Internal wall of penis with numerous longitudinal pilasters.</p></tp:treatment-sec><tp:treatment-sec><!--Section generated to contain objects referenced in tp:taxon-treatment.--><fig id="F2" position="float" orientation="portrait"><object-id xmlns:xlink="http://www.w3.org/1999/xlink" content-type="doi" xlink:type="simple">10.3897/zookeys.870.36970.figure2</object-id><object-id xmlns:xlink="http://www.w3.org/1999/xlink" content-type="arpha" xlink:type="simple">40cd4d10-34f5-50e2-8bb6-37a488727fad</object-id><label>Figure 2.</label><caption><p><bold>A, B</bold><italic><tp:taxon-name><tp:taxon-name-part taxon-name-part-type="genus" reg="Ganesella">Ganesella</tp:taxon-name-part> <tp:taxon-name-part taxon-name-part-type="species" reg="capitium">capitium</tp:taxon-name-part></tp:taxon-name></italic><bold>A</bold> lectotype <abbrev xmlns:xlink="http://www.w3.org/1999/xlink" content-type="institution" xlink:title="University Museum of Zoology Cambridge, Cambridge" id="ABBRID0E1LAG" xlink:type="simple">UMZC</abbrev> I.102385/1 and <bold>B</bold> paralectotype <abbrev xmlns:xlink="http://www.w3.org/1999/xlink" content-type="institution" xlink:title="University Museum of Zoology Cambridge, Cambridge" id="ABBRID0EBMAG" xlink:type="simple">UMZC</abbrev> I.102385/2–3 <bold>C–E</bold><italic><tp:taxon-name><tp:taxon-name-part taxon-name-part-type="genus" reg="Ganesella">Ganesella</tp:taxon-name-part> <tp:taxon-name-part taxon-name-part-type="species" reg="hariola">hariola</tp:taxon-name-part></tp:taxon-name></italic><bold>C</bold> lectotype <abbrev xmlns:xlink="http://www.w3.org/1999/xlink" content-type="institution" xlink:title="University Museum of Zoology Cambridge, Cambridge" id="ABBRID0EVMAG" xlink:type="simple">UMZC</abbrev> I.104370/1 <bold>D</bold> paralectotype <abbrev xmlns:xlink="http://www.w3.org/1999/xlink" content-type="institution" xlink:title="University Museum of Zoology Cambridge, Cambridge" id="ABBRID0E3MAG" xlink:type="simple">UMZC</abbrev> I.104370/2–4 and <bold>E</bold> shell from Popa Mountain, Myanmar <named-content xmlns:xlink="http://www.w3.org/1999/xlink" content-type="dwc:institutional_code" xlink:type="simple">CUMZ</named-content> 5134 <bold>F–H</bold><italic><tp:taxon-name><tp:taxon-name-part taxon-name-part-type="genus" reg="Ganesella">Ganesella</tp:taxon-name-part> <tp:taxon-name-part taxon-name-part-type="species" reg="carinella">carinella</tp:taxon-name-part></tp:taxon-name></italic><bold>F</bold> lectotype <named-content xmlns:xlink="http://www.w3.org/1999/xlink" content-type="dwc:institutional_code" xlink:type="simple">SMF</named-content> 27534a <bold>G</bold> paralectotype <named-content xmlns:xlink="http://www.w3.org/1999/xlink" content-type="dwc:institutional_code" xlink:type="simple">SMF</named-content> 27534b and <bold>H</bold> shell from Takhli, Nakhonsawan <named-content xmlns:xlink="http://www.w3.org/1999/xlink" content-type="dwc:institutional_code" xlink:type="simple">CUMZ</named-content> 5133.</p></caption><graphic xmlns:xlink="http://www.w3.org/1999/xlink" xlink:href="zookeys-870-051-g002.jpg" position="float" orientation="portrait" xlink:type="simple" id="oo_323907.jpg"><uri content-type="original_file" xlink:type="simple">https://binary.pensoft.net/fig/323907</uri></graphic></fig><fig id="F8" position="float" orientation="portrait"><object-id xmlns:xlink="http://www.w3.org/1999/xlink" content-type="doi" xlink:type="simple">10.3897/zookeys.870.36970.figure8</object-id><object-id xmlns:xlink="http://www.w3.org/1999/xlink" content-type="arpha" xlink:type="simple">f289cf2a-2a6b-5a7a-be3a-b4bdead4874f</object-id><label>Figure 8.</label><caption><p>Geographic distribution of <italic><tp:taxon-name><tp:taxon-name-part taxon-name-part-type="genus" reg="Ganesella">Ganesella</tp:taxon-name-part></tp:taxon-name></italic> spp. and <italic><tp:taxon-name><tp:taxon-name-part taxon-name-part-type="genus" reg="Globotrochus">Globotrochus</tp:taxon-name-part></tp:taxon-name></italic> spp.</p></caption><graphic xmlns:xlink="http://www.w3.org/1999/xlink" xlink:href="zookeys-870-051-g008.jpg" position="float" orientation="portrait" xlink:type="simple" id="oo_323913.jpg"><uri content-type="original_file" xlink:type="simple">https://binary.pensoft.net/fig/323913</uri></graphic></fig></tp:treatment-sec><ref-list><ref id="B24"><mixed-citation xmlns:xlink="http://www.w3.org/1999/xlink" xlink:type="simple"><person-group><name name-style="western"><surname>Hanley</surname><given-names>SCT</given-names></name><name name-style="western"><surname>Theobald</surname><given-names>W</given-names></name></person-group> (<year>1870</year> [1870–1876]) Conchologia Indica: Illustrations of the Land and Freshwater Shells of British India. Savill, Edward and Co., London, 65 pp. [160 pls.][p. 1–18, pls 1–40 (1870)] [Published in parts, dates after Prashad (1927)] <ext-link xlink:type="simple" ext-link-type="doi" xlink:href="10.5962/bhl.title.14456">https://doi.org/10.5962/bhl.title.14456</ext-link></mixed-citation></ref><ref id="B66"><mixed-citation xmlns:xlink="http://www.w3.org/1999/xlink" xlink:type="simple"><person-group><name name-style="western"><surname>Tryon</surname><given-names>GW</given-names></name></person-group> (<year>1887</year>) <source>Manual of Conchology, Structure and Systematic, with Illustrations of the Species, Series 2 volume 3.</source><publisher-name>The Academy of Natural Sciences of Philadelphia</publisher-name>, <publisher-loc>PA</publisher-loc>, <size units="page">313 pp</size>. [pls 1–63]</mixed-citation></ref><ref id="B38"><mixed-citation xmlns:xlink="http://www.w3.org/1999/xlink" xlink:type="simple"><person-group><name name-style="western"><surname>Nevill</surname><given-names>G</given-names></name></person-group> (<year>1878</year>) Hand list of <tp:taxon-name><tp:taxon-name-part taxon-name-part-type="phylum">Mollusca</tp:taxon-name-part></tp:taxon-name> in the Indian Museum; Part I <tp:taxon-name><tp:taxon-name-part taxon-name-part-type="class">Gastropoda</tp:taxon-name-part></tp:taxon-name>: <tp:taxon-name><tp:taxon-name-part taxon-name-part-type="infraclass">Pulmonata</tp:taxon-name-part></tp:taxon-name> and <tp:taxon-name><tp:taxon-name-part taxon-name-part-type="subclass">Prosobranchia</tp:taxon-name-part></tp:taxon-name>-Neurobranchia, Calcutta, 338 pp. <ext-link xlink:type="simple" ext-link-type="doi" xlink:href="10.5962/bhl.title.11957">https://doi.org/10.5962/bhl.title.11957</ext-link></mixed-citation></ref><ref id="B36"><mixed-citation xmlns:xlink="http://www.w3.org/1999/xlink" xlink:type="simple"><person-group><name name-style="western"><surname>Morlet</surname><given-names>L</given-names></name></person-group> (<year>1889</year>) <article-title>Catalogue des coquilles recueillies, par M. Pavie dans le Cambodge et le Royaume de Siam, et description ďespèces nouvelles (1).</article-title><source>Journal de Conchyliologie</source><volume>37</volume>: <fpage>121</fpage>–<lpage>199</lpage>.</mixed-citation></ref><ref id="B48"><mixed-citation xmlns:xlink="http://www.w3.org/1999/xlink" xlink:type="simple"><person-group><name name-style="western"><surname>Pilsbry</surname><given-names>HA</given-names></name></person-group> (<year>1895</year> [1893–1895]) <source>Manual of Conchology, Structural and Systematic, with Illustrations of the Species, Series 2 volume 9.</source><publisher-name>The Academy of Natural Sciences of Philadelphia</publisher-name>, <publisher-loc>PA</publisher-loc>, <size units="page">366 pp</size>. [pls 1–71. [p. 49–160 (1894), p. i–xlviii, 161–366 (1895)]]</mixed-citation></ref><ref id="B11"><mixed-citation xmlns:xlink="http://www.w3.org/1999/xlink" xlink:type="simple"><person-group><name name-style="western"><surname>Blanford</surname><given-names>WT</given-names></name></person-group> (<year>1903</year>) <article-title>Note on Mr. W.M. Daly’s collections of land and freshwater <tp:taxon-name><tp:taxon-name-part taxon-name-part-type="phylum">Mollusca</tp:taxon-name-part></tp:taxon-name> from Siam.</article-title><source>Proceeding of the Malacological Society of London</source><volume>5</volume>: <fpage>274</fpage>–<lpage>284</lpage>. <ext-link xlink:type="simple" ext-link-type="doi" xlink:href="10.1093/oxfordjournals.mollus.a065982">https://doi.org/10.1093/oxfordjournals.mollus.a065982</ext-link></mixed-citation></ref><ref id="B22"><mixed-citation xmlns:xlink="http://www.w3.org/1999/xlink" xlink:type="simple"><person-group><name name-style="western"><surname>Gude</surname><given-names>GK</given-names></name></person-group> (<year>1914</year>) <source><tp:taxon-name><tp:taxon-name-part taxon-name-part-type="phylum">Mollusca</tp:taxon-name-part></tp:taxon-name> II (<tp:taxon-name><tp:taxon-name-part taxon-name-part-type="family">Trochomorphidae</tp:taxon-name-part></tp:taxon-name>-<tp:taxon-name><tp:taxon-name-part taxon-name-part-type="family">Janellidae</tp:taxon-name-part></tp:taxon-name>). In: Shipley AE, Marshall GAK (Eds) The Fauna of British India, Including Ceylon and Burma.</source><publisher-name>Taylor and Francis</publisher-name>, <publisher-loc>London</publisher-loc>, <size units="page">520 pp</size>. <ext-link xlink:type="simple" ext-link-type="doi" xlink:href="10.5962/bhl.title.12891">https://doi.org/10.5962/bhl.title.12891</ext-link></mixed-citation></ref><ref id="B71"><mixed-citation xmlns:xlink="http://www.w3.org/1999/xlink" xlink:type="simple"><person-group><name name-style="western"><surname>Zilch</surname><given-names>A</given-names></name></person-group> (<year>1960</year>) <tp:taxon-name><tp:taxon-name-part taxon-name-part-type="class">Gastropoda</tp:taxon-name-part></tp:taxon-name>, <tp:taxon-name><tp:taxon-name-part taxon-name-part-type="subclass">Euthyneura</tp:taxon-name-part></tp:taxon-name>. In: Schindewolf OH (Ed.) Handbuch der Paläozoologie, Band 6, <tp:taxon-name><tp:taxon-name-part taxon-name-part-type="class">Gastropoda</tp:taxon-name-part></tp:taxon-name>. Gebrüder Borntraeger, Berlin, 601–834 pp.</mixed-citation></ref><ref id="B72"><mixed-citation xmlns:xlink="http://www.w3.org/1999/xlink" xlink:type="simple"><person-group><name name-style="western"><surname>Zilch</surname><given-names>A</given-names></name></person-group> (<year>1966</year>) <article-title>Die Typen und Typoide des Natur-Museums Senckenberg 34: <tp:taxon-name><tp:taxon-name-part taxon-name-part-type="phylum">Mollusca</tp:taxon-name-part></tp:taxon-name>, <tp:taxon-name><tp:taxon-name-part taxon-name-part-type="family">Camaenidae</tp:taxon-name-part></tp:taxon-name> (4).</article-title><source>Archiv für Molluskenkunde</source><volume>95</volume>: <fpage>197</fpage>–<lpage>223</lpage>.</mixed-citation></ref><ref id="B52"><mixed-citation xmlns:xlink="http://www.w3.org/1999/xlink" xlink:type="simple"><person-group><name name-style="western"><surname>Richardson</surname><given-names>L</given-names></name></person-group> (<year>1985</year>) <article-title><tp:taxon-name><tp:taxon-name-part taxon-name-part-type="family">Camaenidae</tp:taxon-name-part></tp:taxon-name>: Catalogue of Species.</article-title><source>Tryonia</source><volume>12</volume>: <fpage>1</fpage>–<lpage>479</lpage>.</mixed-citation></ref><ref id="B12"><mixed-citation xmlns:xlink="http://www.w3.org/1999/xlink" xlink:type="simple"><person-group><name name-style="western"><surname>Budha</surname><given-names>PB</given-names></name><name name-style="western"><surname>Mordan</surname><given-names>PB</given-names></name><name name-style="western"><surname>Naggs</surname><given-names>F</given-names></name><name name-style="western"><surname>Backeljau</surname><given-names>T</given-names></name></person-group> (<year>2012</year>) <article-title><italic><tp:taxon-name><tp:taxon-name-part taxon-name-part-type="genus">Darwininitium</tp:taxon-name-part></tp:taxon-name></italic> – a new fully pseudosigmurethrous orthurethran genus from Nepal (<tp:taxon-name><tp:taxon-name-part taxon-name-part-type="class">Gastropoda</tp:taxon-name-part></tp:taxon-name>: <tp:taxon-name><tp:taxon-name-part taxon-name-part-type="infraclass">Pulmonata</tp:taxon-name-part></tp:taxon-name>: <tp:taxon-name><tp:taxon-name-part taxon-name-part-type="family">Cerastidae</tp:taxon-name-part></tp:taxon-name>).</article-title><source>ZooKeys</source><volume>175</volume>: <fpage>19</fpage>–<lpage>26</lpage>. <ext-link xlink:type="simple" ext-link-type="doi" xlink:href="10.3897/zookeys.175.2755">https://doi.org/10.3897/zookeys.175.2755</ext-link></mixed-citation></ref></ref-list></tp:taxon-treatment>
