# Supplementary material for: Re-description of the type species of the genera Ganesella Blanford, 1863 and Globotrochus Haas, 1935; with description of a new Ganesella species from Thailand (Eupulmonata, Camaenidae)
Source: Zookeys. 2019 Aug 7;870:51–76. doi: 10.3897/zookeys.870.36970 (PMC6694067; doi:10.3897/zookeys.870.36970)
Supplement: XML Treatment for Ganesella hariola [file zookeys.870.36970-treatment3.xml]

<!DOCTYPE tp:taxon-treatment
  PUBLIC "-//TaxonX//DTD Taxonomic Treatment Publishing DTD v0 20100105//EN" "tax-treatment-NSO.dtd">
<tp:taxon-treatment xmlns:tp="http://www.plazi.org/taxpub"><tp:treatment-meta><kwd-group><label>Taxon classification</label><kwd><named-content xmlns:xlink="http://www.w3.org/1999/xlink" content-type="kingdom">Animalia</named-content></kwd><kwd><named-content xmlns:xlink="http://www.w3.org/1999/xlink" content-type="order">Stylommatophora</named-content></kwd><kwd><named-content xmlns:xlink="http://www.w3.org/1999/xlink" content-type="family">Camaenidae</named-content></kwd></kwd-group><mixed-citation publication-type="journal"><person-group><name><surname>Sutcharit</surname><given-names>Chirasak</given-names></name><name><surname>Backeljau</surname><given-names>Thierry</given-names></name><name><surname>Panha</surname><given-names>Somsak</given-names></name></person-group><article-title>Re-description of the type species of the genera <italic><tp:taxon-name><tp:taxon-name-part taxon-name-part-type="genus" reg="Ganesella">Ganesella</tp:taxon-name-part></tp:taxon-name></italic> Blanford, 1863 and <italic><tp:taxon-name><tp:taxon-name-part taxon-name-part-type="genus" reg="Globotrochus">Globotrochus</tp:taxon-name-part></tp:taxon-name></italic> Haas, 1935; with description of a new <italic><tp:taxon-name><tp:taxon-name-part taxon-name-part-type="genus" reg="Ganesella">Ganesella</tp:taxon-name-part></tp:taxon-name></italic> species from Thailand (<tp:taxon-name><tp:taxon-name-part taxon-name-part-type="suborder">Eupulmonata</tp:taxon-name-part></tp:taxon-name>, <tp:taxon-name><tp:taxon-name-part taxon-name-part-type="family">Camaenidae</tp:taxon-name-part></tp:taxon-name>)</article-title><source>Zookeys</source><day>07</day><month>8</month><year>2019</year><volume>870</volume><fpage>51</fpage><lpage>76</lpage><pub-id pub-id-type="doi">10.3897/zookeys.870.36970</pub-id></mixed-citation></tp:treatment-meta><tp:nomenclature><tp:taxon-name><object-id xmlns:xlink="http://www.w3.org/1999/xlink" content-type="arpha" xlink:type="simple">800FAD1F3A185F7DB08EB97BDF901C94</object-id>
              <tp:taxon-name-part taxon-name-part-type="genus" reg="Ganesella">Ganesella</tp:taxon-name-part>
              <tp:taxon-name-part taxon-name-part-type="species" reg="hariola">hariola</tp:taxon-name-part>
            </tp:taxon-name><tp:taxon-authority>(Benson, 1856)</tp:taxon-authority><xref ref-type="fig" rid="F2">Figs 2C–E</xref><xref ref-type="fig" rid="F8">, 8</xref><tp:nomenclature-citation-list><tp:nomenclature-citation><tp:taxon-name>
                  <tp:taxon-name-part taxon-name-part-type="genus" reg="Helix">Helix</tp:taxon-name-part> <tp:taxon-name-part taxon-name-part-type="species" reg="hariola">hariola</tp:taxon-name-part></tp:taxon-name><comment>Benson, 1856: 251. Pfeiffer 1860: 123, pl. 36, figs 21, 22. <xref ref-type="bibr" rid="B24">Hanley and Theobald 1870</xref>: 7, pl. 14, fig. 6.</comment></tp:nomenclature-citation><tp:nomenclature-citation><tp:taxon-name>
                  <tp:taxon-name-part taxon-name-part-type="genus" reg="Helix">Helix</tp:taxon-name-part> <tp:taxon-name-part taxon-name-part-type="species" reg="capitium">capitium</tp:taxon-name-part> <tp:taxon-name-part taxon-name-part-type="infraspecific-rank">var.</tp:taxon-name-part> <tp:taxon-name-part taxon-name-part-type="variety" reg="hariola">hariola</tp:taxon-name-part></tp:taxon-name><comment>: <xref ref-type="bibr" rid="B66">Tryon 1887</xref>: 74, pl. 14, fig. 100.</comment></tp:nomenclature-citation><tp:nomenclature-citation><tp:taxon-name>
                  <tp:taxon-name-part taxon-name-part-type="genus" reg="Helix">Helix</tp:taxon-name-part> (<tp:taxon-name-part taxon-name-part-type="subgenus" reg="Ganesella">Ganesella</tp:taxon-name-part>) <tp:taxon-name-part taxon-name-part-type="species" reg="hariola">hariola</tp:taxon-name-part> <tp:taxon-name-part taxon-name-part-type="infraspecific-rank">var.</tp:taxon-name-part> <tp:taxon-name-part taxon-name-part-type="variety" reg="carinata">carinata</tp:taxon-name-part></tp:taxon-name><comment>Godwin-Austen, 1888: 242. Type locality: Khagan on Irrawaddy, and Hlindet, 1200 feet.</comment></tp:nomenclature-citation><tp:nomenclature-citation><tp:taxon-name>
                  <tp:taxon-name-part taxon-name-part-type="genus" reg="Ganesella">Ganesella</tp:taxon-name-part> <tp:taxon-name-part taxon-name-part-type="species" reg="capitium">capitium</tp:taxon-name-part> <tp:taxon-name-part taxon-name-part-type="infraspecific-rank">var.</tp:taxon-name-part> <tp:taxon-name-part taxon-name-part-type="variety" reg="hariola">hariola</tp:taxon-name-part></tp:taxon-name><comment>: <xref ref-type="bibr" rid="B48">Pilsbry 1895</xref>: 170. <xref ref-type="bibr" rid="B22">Gude 1914</xref>: 197.</comment></tp:nomenclature-citation></tp:nomenclature-citation-list></tp:nomenclature><tp:treatment-sec sec-type="type locality" id="SECID0EF3AE"><title>Type locality.</title><p>Thyet-Myo, prope ripas Irawadi fluvii [near the banks of the River Irrawaddy in Thayetmyo, Magway Region, Myanmar].</p></tp:treatment-sec><tp:treatment-sec sec-type="material" id="SECID0EK3AE"><title>Material examined.</title><p><bold>Type specimens.</bold> To stabilize the name, the syntype from Benson’s collection that most closely matched with the features and measurements of the original description is here designated as the lectotype <abbrev xmlns:xlink="http://www.w3.org/1999/xlink" content-type="institution" xlink:title="University Museum of Zoology Cambridge, Cambridge" id="ABBRID0ES3AE" xlink:type="simple">UMZC</abbrev> I.104370/1 (Fig. <xref ref-type="fig" rid="F2">2C</xref>, height 11.6 mm, width 14.4 mm) of <italic><tp:taxon-name><tp:taxon-name-part taxon-name-part-type="genus" reg="Helix">Helix</tp:taxon-name-part> <tp:taxon-name-part taxon-name-part-type="species" reg="hariola">hariola</tp:taxon-name-part></tp:taxon-name></italic> Benson, 1856. The other shells from the same lot hence become the paralectotypes <abbrev xmlns:xlink="http://www.w3.org/1999/xlink" content-type="institution" xlink:title="University Museum of Zoology Cambridge, Cambridge" id="ABBRID0EG4AE" xlink:type="simple">UMZC</abbrev> I.104370/2–4 (3 shells; Fig. <xref ref-type="fig" rid="F2">2D</xref>, height 13.8 mm, width 16.2 mm).</p></tp:treatment-sec><tp:treatment-sec sec-type="material" id="SECID0EP4AE"><title>Additional material.</title><p><bold>MYANMAR</bold>: Thungadan, North Ava, Burma: syntype of <tp:taxon-name><tp:taxon-name-part taxon-name-part-type="genus" reg="Helix">Helix</tp:taxon-name-part> <tp:taxon-name-part taxon-name-part-type="species" reg="hariola">hariola</tp:taxon-name-part> <tp:taxon-name-part taxon-name-part-type="infraspecific-rank">var.</tp:taxon-name-part> <tp:taxon-name-part taxon-name-part-type="variety" reg="carinata">carinata</tp:taxon-name-part></tp:taxon-name><named-content xmlns:xlink="http://www.w3.org/1999/xlink" content-type="dwc:institutional_code" xlink:type="simple">NHMUK</named-content> 1906.2.2.176 (4 shells). Burma: <named-content xmlns:xlink="http://www.w3.org/1999/xlink" content-type="dwc:institutional_code" xlink:type="simple">NHMUK</named-content> 1906.2.2.276. Pegu: <named-content xmlns:xlink="http://www.w3.org/1999/xlink" content-type="dwc:institutional_code" xlink:type="simple">NHMUK</named-content> Salisbury coll. ex. Beddome (1 shell). North Chin Hills, Upper Burma: <named-content xmlns:xlink="http://www.w3.org/1999/xlink" content-type="dwc:institutional_code" xlink:type="simple">NHMUK</named-content> 1893.12.6.30–4 (5 shells). Thyet-myo, Pegu, Burma: <named-content xmlns:xlink="http://www.w3.org/1999/xlink" content-type="dwc:institutional_code" xlink:type="simple">NHMUK</named-content> 1906.2.2.109 (4 shells). Pegu, Burma: <named-content xmlns:xlink="http://www.w3.org/1999/xlink" content-type="dwc:institutional_code" xlink:type="simple">ZMB</named-content> Paetel coll. (2 shells), Dunker coll. (1 shell). Pyintha, Mandalay, Burma: <named-content xmlns:xlink="http://www.w3.org/1999/xlink" content-type="dwc:institutional_code" xlink:type="simple">ZMB</named-content> Notling coll. (3 shells). Popa View Point Resort, about 50 km southeast of Bagan (<named-content xmlns:xlink="http://www.w3.org/1999/xlink" content-type="dwc:verbatimCoordinates" xlink:type="simple"><named-content content-type="geo-json" specific-use="{&#34;type&#34;:&#34;Point&#34;,&#34;coordinates&#34;:[95.211639,20.921972]}" id="NCID0EEAAG" xlink:type="simple">20°55'19.1"N, 95°12'41.9"E</named-content></named-content>), Kyaukpandaung Township, Nyaung-U District, Mandalay Region: <named-content xmlns:xlink="http://www.w3.org/1999/xlink" content-type="dwc:institutional_code" xlink:type="simple">CUMZ</named-content> 5134 (1 shell; Fig. <xref ref-type="fig" rid="F2">2E</xref>).</p></tp:treatment-sec><tp:treatment-sec sec-type="description" id="SECID0EVAAG"><title>Description.</title><p>Shell small, dextral, thin and with a depressed trochoid. Apex acute; embryonic shell smooth with brownish colour. Whorls 5-6, increasing regularly, convex; suture wide and deep. Shell surface smooth or with fine growth lines. Last whorl large, very weekly angular to rounded; beneath convex; last whorl with brownish peripheral band. Shell brownish and translucent, with whitish-opaque, irregular streaks on upper and lower periphery. Aperture ovate; lip whitish and expanded; parietal callus transparent. Umbilicus rimate; columella whitish and expanded, overhanging umbilicus.</p></tp:treatment-sec><tp:treatment-sec sec-type="remarks" id="SECID0E1AAG"><title>Remarks.</title><p>The shells of <italic><tp:taxon-name><tp:taxon-name-part taxon-name-part-type="genus" reg="Ganesella">Ganesella</tp:taxon-name-part> <tp:taxon-name-part taxon-name-part-type="species" reg="hariola">hariola</tp:taxon-name-part></tp:taxon-name></italic>, <italic><tp:taxon-name><tp:taxon-name-part taxon-name-part-type="genus" reg="Ganesella">G.</tp:taxon-name-part> <tp:taxon-name-part taxon-name-part-type="species" reg="carinella">carinella</tp:taxon-name-part></tp:taxon-name></italic> and <italic><tp:taxon-name><tp:taxon-name-part taxon-name-part-type="genus" reg="Ganesella">G.</tp:taxon-name-part> <tp:taxon-name-part taxon-name-part-type="species" reg="capitium">capitium</tp:taxon-name-part></tp:taxon-name></italic> have a trochoid shape, but the shell of <italic><tp:taxon-name><tp:taxon-name-part taxon-name-part-type="genus" reg="Ganesella">G.</tp:taxon-name-part> <tp:taxon-name-part taxon-name-part-type="species" reg="capitium">capitium</tp:taxon-name-part></tp:taxon-name></italic> is clearly more elevated than the shells of the two other species. The shell of <italic><tp:taxon-name><tp:taxon-name-part taxon-name-part-type="genus" reg="Ganesella">G.</tp:taxon-name-part> <tp:taxon-name-part taxon-name-part-type="species" reg="hariola">hariola</tp:taxon-name-part></tp:taxon-name></italic> differs further from that of <italic><tp:taxon-name><tp:taxon-name-part taxon-name-part-type="genus" reg="Ganesella">G.</tp:taxon-name-part> <tp:taxon-name-part taxon-name-part-type="species" reg="capitium">capitium</tp:taxon-name-part></tp:taxon-name></italic> and <italic><tp:taxon-name><tp:taxon-name-part taxon-name-part-type="genus" reg="Ganesella">G.</tp:taxon-name-part> <tp:taxon-name-part taxon-name-part-type="species" reg="carinella">carinella</tp:taxon-name-part></tp:taxon-name></italic> in having a deep suture and a rounded last whorl with a brownish spiral band on the periphery. In contrast, the shells of <italic><tp:taxon-name><tp:taxon-name-part taxon-name-part-type="genus" reg="Ganesella">G.</tp:taxon-name-part> <tp:taxon-name-part taxon-name-part-type="species" reg="capitium">capitium</tp:taxon-name-part></tp:taxon-name></italic> and <italic><tp:taxon-name><tp:taxon-name-part taxon-name-part-type="genus" reg="Ganesella">G.</tp:taxon-name-part> <tp:taxon-name-part taxon-name-part-type="species" reg="carinella">carinella</tp:taxon-name-part></tp:taxon-name></italic> have a shallow suture and an angular to keeled last whorl without a brownish peripheral band.</p></tp:treatment-sec><tp:treatment-sec><!--Section generated to contain objects referenced in tp:taxon-treatment.--><fig id="F2" position="float" orientation="portrait"><object-id xmlns:xlink="http://www.w3.org/1999/xlink" content-type="doi" xlink:type="simple">10.3897/zookeys.870.36970.figure2</object-id><object-id xmlns:xlink="http://www.w3.org/1999/xlink" content-type="arpha" xlink:type="simple">40cd4d10-34f5-50e2-8bb6-37a488727fad</object-id><label>Figure 2.</label><caption><p><bold>A, B</bold><italic><tp:taxon-name><tp:taxon-name-part taxon-name-part-type="genus" reg="Ganesella">Ganesella</tp:taxon-name-part> <tp:taxon-name-part taxon-name-part-type="species" reg="capitium">capitium</tp:taxon-name-part></tp:taxon-name></italic><bold>A</bold> lectotype <abbrev xmlns:xlink="http://www.w3.org/1999/xlink" content-type="institution" xlink:title="University Museum of Zoology Cambridge, Cambridge" id="ABBRID0E1LAG" xlink:type="simple">UMZC</abbrev> I.102385/1 and <bold>B</bold> paralectotype <abbrev xmlns:xlink="http://www.w3.org/1999/xlink" content-type="institution" xlink:title="University Museum of Zoology Cambridge, Cambridge" id="ABBRID0EBMAG" xlink:type="simple">UMZC</abbrev> I.102385/2–3 <bold>C–E</bold><italic><tp:taxon-name><tp:taxon-name-part taxon-name-part-type="genus" reg="Ganesella">Ganesella</tp:taxon-name-part> <tp:taxon-name-part taxon-name-part-type="species" reg="hariola">hariola</tp:taxon-name-part></tp:taxon-name></italic><bold>C</bold> lectotype <abbrev xmlns:xlink="http://www.w3.org/1999/xlink" content-type="institution" xlink:title="University Museum of Zoology Cambridge, Cambridge" id="ABBRID0EVMAG" xlink:type="simple">UMZC</abbrev> I.104370/1 <bold>D</bold> paralectotype <abbrev xmlns:xlink="http://www.w3.org/1999/xlink" content-type="institution" xlink:title="University Museum of Zoology Cambridge, Cambridge" id="ABBRID0E3MAG" xlink:type="simple">UMZC</abbrev> I.104370/2–4 and <bold>E</bold> shell from Popa Mountain, Myanmar <named-content xmlns:xlink="http://www.w3.org/1999/xlink" content-type="dwc:institutional_code" xlink:type="simple">CUMZ</named-content> 5134 <bold>F–H</bold><italic><tp:taxon-name><tp:taxon-name-part taxon-name-part-type="genus" reg="Ganesella">Ganesella</tp:taxon-name-part> <tp:taxon-name-part taxon-name-part-type="species" reg="carinella">carinella</tp:taxon-name-part></tp:taxon-name></italic><bold>F</bold> lectotype <named-content xmlns:xlink="http://www.w3.org/1999/xlink" content-type="dwc:institutional_code" xlink:type="simple">SMF</named-content> 27534a <bold>G</bold> paralectotype <named-content xmlns:xlink="http://www.w3.org/1999/xlink" content-type="dwc:institutional_code" xlink:type="simple">SMF</named-content> 27534b and <bold>H</bold> shell from Takhli, Nakhonsawan <named-content xmlns:xlink="http://www.w3.org/1999/xlink" content-type="dwc:institutional_code" xlink:type="simple">CUMZ</named-content> 5133.</p></caption><graphic xmlns:xlink="http://www.w3.org/1999/xlink" xlink:href="zookeys-870-051-g002.jpg" position="float" orientation="portrait" xlink:type="simple" id="oo_323907.jpg"><uri content-type="original_file" xlink:type="simple">https://binary.pensoft.net/fig/323907</uri></graphic></fig><fig id="F8" position="float" orientation="portrait"><object-id xmlns:xlink="http://www.w3.org/1999/xlink" content-type="doi" xlink:type="simple">10.3897/zookeys.870.36970.figure8</object-id><object-id xmlns:xlink="http://www.w3.org/1999/xlink" content-type="arpha" xlink:type="simple">f289cf2a-2a6b-5a7a-be3a-b4bdead4874f</object-id><label>Figure 8.</label><caption><p>Geographic distribution of <italic><tp:taxon-name><tp:taxon-name-part taxon-name-part-type="genus" reg="Ganesella">Ganesella</tp:taxon-name-part></tp:taxon-name></italic> spp. and <italic><tp:taxon-name><tp:taxon-name-part taxon-name-part-type="genus" reg="Globotrochus">Globotrochus</tp:taxon-name-part></tp:taxon-name></italic> spp.</p></caption><graphic xmlns:xlink="http://www.w3.org/1999/xlink" xlink:href="zookeys-870-051-g008.jpg" position="float" orientation="portrait" xlink:type="simple" id="oo_323913.jpg"><uri content-type="original_file" xlink:type="simple">https://binary.pensoft.net/fig/323913</uri></graphic></fig></tp:treatment-sec><ref-list><ref id="B24"><mixed-citation xmlns:xlink="http://www.w3.org/1999/xlink" xlink:type="simple"><person-group><name name-style="western"><surname>Hanley</surname><given-names>SCT</given-names></name><name name-style="western"><surname>Theobald</surname><given-names>W</given-names></name></person-group> (<year>1870</year> [1870–1876]) Conchologia Indica: Illustrations of the Land and Freshwater Shells of British India. Savill, Edward and Co., London, 65 pp. [160 pls.][p. 1–18, pls 1–40 (1870)] [Published in parts, dates after Prashad (1927)] <ext-link xlink:type="simple" ext-link-type="doi" xlink:href="10.5962/bhl.title.14456">https://doi.org/10.5962/bhl.title.14456</ext-link></mixed-citation></ref><ref id="B66"><mixed-citation xmlns:xlink="http://www.w3.org/1999/xlink" xlink:type="simple"><person-group><name name-style="western"><surname>Tryon</surname><given-names>GW</given-names></name></person-group> (<year>1887</year>) <source>Manual of Conchology, Structure and Systematic, with Illustrations of the Species, Series 2 volume 3.</source><publisher-name>The Academy of Natural Sciences of Philadelphia</publisher-name>, <publisher-loc>PA</publisher-loc>, <size units="page">313 pp</size>. [pls 1–63]</mixed-citation></ref><ref id="B48"><mixed-citation xmlns:xlink="http://www.w3.org/1999/xlink" xlink:type="simple"><person-group><name name-style="western"><surname>Pilsbry</surname><given-names>HA</given-names></name></person-group> (<year>1895</year> [1893–1895]) <source>Manual of Conchology, Structural and Systematic, with Illustrations of the Species, Series 2 volume 9.</source><publisher-name>The Academy of Natural Sciences of Philadelphia</publisher-name>, <publisher-loc>PA</publisher-loc>, <size units="page">366 pp</size>. [pls 1–71. [p. 49–160 (1894), p. i–xlviii, 161–366 (1895)]]</mixed-citation></ref><ref id="B22"><mixed-citation xmlns:xlink="http://www.w3.org/1999/xlink" xlink:type="simple"><person-group><name name-style="western"><surname>Gude</surname><given-names>GK</given-names></name></person-group> (<year>1914</year>) <source><tp:taxon-name><tp:taxon-name-part taxon-name-part-type="phylum">Mollusca</tp:taxon-name-part></tp:taxon-name> II (<tp:taxon-name><tp:taxon-name-part taxon-name-part-type="family">Trochomorphidae</tp:taxon-name-part></tp:taxon-name>-<tp:taxon-name><tp:taxon-name-part taxon-name-part-type="family">Janellidae</tp:taxon-name-part></tp:taxon-name>). In: Shipley AE, Marshall GAK (Eds) The Fauna of British India, Including Ceylon and Burma.</source><publisher-name>Taylor and Francis</publisher-name>, <publisher-loc>London</publisher-loc>, <size units="page">520 pp</size>. <ext-link xlink:type="simple" ext-link-type="doi" xlink:href="10.5962/bhl.title.12891">https://doi.org/10.5962/bhl.title.12891</ext-link></mixed-citation></ref></ref-list></tp:taxon-treatment>
