# Supplementary material for: Re-description of the type species of the genera Ganesella Blanford, 1863 and Globotrochus Haas, 1935; with description of a new Ganesella species from Thailand (Eupulmonata, Camaenidae)
Source: Zookeys. 2019 Aug 7;870:51–76. doi: 10.3897/zookeys.870.36970 (PMC6694067; doi:10.3897/zookeys.870.36970)
Supplement: XML Treatment for Ganesella carinella [file zookeys.870.36970-treatment4.xml]

<!DOCTYPE tp:taxon-treatment
  PUBLIC "-//TaxonX//DTD Taxonomic Treatment Publishing DTD v0 20100105//EN" "tax-treatment-NSO.dtd">
<tp:taxon-treatment xmlns:tp="http://www.plazi.org/taxpub"><tp:treatment-meta><kwd-group><label>Taxon classification</label><kwd><named-content xmlns:xlink="http://www.w3.org/1999/xlink" content-type="kingdom">Animalia</named-content></kwd><kwd><named-content xmlns:xlink="http://www.w3.org/1999/xlink" content-type="order">Stylommatophora</named-content></kwd><kwd><named-content xmlns:xlink="http://www.w3.org/1999/xlink" content-type="family">Camaenidae</named-content></kwd></kwd-group><mixed-citation publication-type="journal"><person-group><name><surname>Sutcharit</surname><given-names>Chirasak</given-names></name><name><surname>Backeljau</surname><given-names>Thierry</given-names></name><name><surname>Panha</surname><given-names>Somsak</given-names></name></person-group><article-title>Re-description of the type species of the genera <italic><tp:taxon-name><tp:taxon-name-part taxon-name-part-type="genus" reg="Ganesella">Ganesella</tp:taxon-name-part></tp:taxon-name></italic> Blanford, 1863 and <italic><tp:taxon-name><tp:taxon-name-part taxon-name-part-type="genus" reg="Globotrochus">Globotrochus</tp:taxon-name-part></tp:taxon-name></italic> Haas, 1935; with description of a new <italic><tp:taxon-name><tp:taxon-name-part taxon-name-part-type="genus" reg="Ganesella">Ganesella</tp:taxon-name-part></tp:taxon-name></italic> species from Thailand (<tp:taxon-name><tp:taxon-name-part taxon-name-part-type="suborder">Eupulmonata</tp:taxon-name-part></tp:taxon-name>, <tp:taxon-name><tp:taxon-name-part taxon-name-part-type="family">Camaenidae</tp:taxon-name-part></tp:taxon-name>)</article-title><source>Zookeys</source><day>07</day><month>8</month><year>2019</year><volume>870</volume><fpage>51</fpage><lpage>76</lpage><pub-id pub-id-type="doi">10.3897/zookeys.870.36970</pub-id></mixed-citation></tp:treatment-meta><tp:nomenclature><tp:taxon-name><object-id xmlns:xlink="http://www.w3.org/1999/xlink" content-type="arpha" xlink:type="simple">E4E7297D8C905B458E5741CCE3C20E43</object-id>
              <tp:taxon-name-part taxon-name-part-type="genus" reg="Ganesella">Ganesella</tp:taxon-name-part>
              <tp:taxon-name-part taxon-name-part-type="species" reg="carinella">carinella</tp:taxon-name-part>
            </tp:taxon-name><tp:taxon-authority>(Möllendorff, 1902)</tp:taxon-authority><xref ref-type="fig" rid="F1">Figs 1A, B</xref><xref ref-type="fig" rid="F2">, 2F–H</xref><xref ref-type="fig" rid="F3">, 3A, B</xref><xref ref-type="fig" rid="F5">, 5A–D</xref><xref ref-type="fig" rid="F7">, 7A–C</xref><xref ref-type="fig" rid="F8">, 8</xref><tp:nomenclature-citation-list><tp:nomenclature-citation><tp:taxon-name>
                  <tp:taxon-name-part taxon-name-part-type="genus" reg="Eulota">Eulota</tp:taxon-name-part> (<tp:taxon-name-part taxon-name-part-type="subgenus" reg="Ganesella">Ganesella</tp:taxon-name-part>) <tp:taxon-name-part taxon-name-part-type="species" reg="hariola">hariola</tp:taxon-name-part> <tp:taxon-name-part taxon-name-part-type="subspecies" reg="carinella">carinella</tp:taxon-name-part></tp:taxon-name><comment>Möllendorff, 1902: 158, 159. <xref ref-type="bibr" rid="B72">Zilch 1966</xref>: 202.</comment></tp:nomenclature-citation><tp:nomenclature-citation><tp:taxon-name>
                  <tp:taxon-name-part taxon-name-part-type="genus" reg="Ganesella">Ganesella</tp:taxon-name-part> <tp:taxon-name-part taxon-name-part-type="species" reg="capitium">capitium</tp:taxon-name-part></tp:taxon-name><comment>[non <xref ref-type="bibr" rid="B7">Benson 1848</xref>]: <xref ref-type="bibr" rid="B48">Pilsbry 1895</xref>: 170, 360, pl. 55, fig. 18. <xref ref-type="bibr" rid="B11">Blanford 1903</xref>: 278. <xref ref-type="bibr" rid="B22">Gude 1914</xref>: 196, 197. <xref ref-type="bibr" rid="B71">Zilch 1960</xref>: 610, fig. 2140. <xref ref-type="bibr" rid="B72">Zilch 1966</xref>: 202. <xref ref-type="bibr" rid="B52">Richardson 1985</xref>: 132, 133. <xref ref-type="bibr" rid="B54">Schileyko 2003</xref>: fig. 1958.</comment></tp:nomenclature-citation></tp:nomenclature-citation-list></tp:nomenclature><tp:treatment-sec sec-type="type locality" id="SECID0EGIAG"><title>Type locality.</title><p>Siam, Muoklek and Kanburi [Thailand: Muaklek District, Saraburi Province and Kanchanaburi Province].</p><fig id="F1" position="float" orientation="portrait"><object-id xmlns:xlink="http://www.w3.org/1999/xlink" content-type="doi" xlink:type="simple">10.3897/zookeys.870.36970.figure1</object-id><object-id xmlns:xlink="http://www.w3.org/1999/xlink" content-type="arpha" xlink:type="simple">687f689c-b1bf-548d-b30c-ffa3fe779e66</object-id><label>Figure 1.</label><caption><p><bold>A, B</bold><italic><tp:taxon-name><tp:taxon-name-part taxon-name-part-type="genus" reg="Ganesella">Ganesella</tp:taxon-name-part> <tp:taxon-name-part taxon-name-part-type="species" reg="carinella">carinella</tp:taxon-name-part></tp:taxon-name></italic> from Keng-khoy, Saraburi (shell width about 15 mm) <bold>A</bold> live snail and <bold>B</bold> snails aestivated under loose tree bark, and with white epiphrams attached on substrate <bold>C</bold><italic><tp:taxon-name><tp:taxon-name-part taxon-name-part-type="genus" reg="Ganesella">Ganesella</tp:taxon-name-part> <tp:taxon-name-part taxon-name-part-type="species" reg="rhombostoma">rhombostoma</tp:taxon-name-part></tp:taxon-name></italic> from Klong Had, Srakeo (shell height about 15 mm) <bold>D</bold><italic><tp:taxon-name><tp:taxon-name-part taxon-name-part-type="genus" reg="Globotrochus">Globotrochus</tp:taxon-name-part> <tp:taxon-name-part taxon-name-part-type="species" reg="onestera">onestera</tp:taxon-name-part></tp:taxon-name></italic> from Cuc Phuong, Vietnam (shell width about 15 mm).</p></caption><graphic xmlns:xlink="http://www.w3.org/1999/xlink" xlink:href="zookeys-870-051-g001.jpg" position="float" orientation="portrait" xlink:type="simple" id="oo_323906.jpg"><uri content-type="original_file" xlink:type="simple">https://binary.pensoft.net/fig/323906</uri></graphic></fig></tp:treatment-sec><tp:treatment-sec sec-type="material" id="SECID0EDKAG"><title>Material examined.</title><p><bold>Type specimens.</bold> Lectotype <named-content xmlns:xlink="http://www.w3.org/1999/xlink" content-type="dwc:institutional_code" xlink:type="simple">SMF</named-content> 27534a (Fig. <xref ref-type="fig" rid="F2">2F</xref>, height 14.8 mm, width 18.5 mm) and paralectotype <named-content xmlns:xlink="http://www.w3.org/1999/xlink" content-type="dwc:institutional_code" xlink:type="simple">SMF</named-content> 27534b (1 shell; Fig. <xref ref-type="fig" rid="F2">2G</xref>, height 17.6 mm, width 18.2 mm) from Siam [Thailand].</p><fig id="F2" position="float" orientation="portrait"><object-id xmlns:xlink="http://www.w3.org/1999/xlink" content-type="doi" xlink:type="simple">10.3897/zookeys.870.36970.figure2</object-id><object-id xmlns:xlink="http://www.w3.org/1999/xlink" content-type="arpha" xlink:type="simple">40cd4d10-34f5-50e2-8bb6-37a488727fad</object-id><label>Figure 2.</label><caption><p><bold>A, B</bold><italic><tp:taxon-name><tp:taxon-name-part taxon-name-part-type="genus" reg="Ganesella">Ganesella</tp:taxon-name-part> <tp:taxon-name-part taxon-name-part-type="species" reg="capitium">capitium</tp:taxon-name-part></tp:taxon-name></italic><bold>A</bold> lectotype <abbrev xmlns:xlink="http://www.w3.org/1999/xlink" content-type="institution" xlink:title="University Museum of Zoology Cambridge, Cambridge" id="ABBRID0E1LAG" xlink:type="simple">UMZC</abbrev> I.102385/1 and <bold>B</bold> paralectotype <abbrev xmlns:xlink="http://www.w3.org/1999/xlink" content-type="institution" xlink:title="University Museum of Zoology Cambridge, Cambridge" id="ABBRID0EBMAG" xlink:type="simple">UMZC</abbrev> I.102385/2–3 <bold>C–E</bold><italic><tp:taxon-name><tp:taxon-name-part taxon-name-part-type="genus" reg="Ganesella">Ganesella</tp:taxon-name-part> <tp:taxon-name-part taxon-name-part-type="species" reg="hariola">hariola</tp:taxon-name-part></tp:taxon-name></italic><bold>C</bold> lectotype <abbrev xmlns:xlink="http://www.w3.org/1999/xlink" content-type="institution" xlink:title="University Museum of Zoology Cambridge, Cambridge" id="ABBRID0EVMAG" xlink:type="simple">UMZC</abbrev> I.104370/1 <bold>D</bold> paralectotype <abbrev xmlns:xlink="http://www.w3.org/1999/xlink" content-type="institution" xlink:title="University Museum of Zoology Cambridge, Cambridge" id="ABBRID0E3MAG" xlink:type="simple">UMZC</abbrev> I.104370/2–4 and <bold>E</bold> shell from Popa Mountain, Myanmar <named-content xmlns:xlink="http://www.w3.org/1999/xlink" content-type="dwc:institutional_code" xlink:type="simple">CUMZ</named-content> 5134 <bold>F–H</bold><italic><tp:taxon-name><tp:taxon-name-part taxon-name-part-type="genus" reg="Ganesella">Ganesella</tp:taxon-name-part> <tp:taxon-name-part taxon-name-part-type="species" reg="carinella">carinella</tp:taxon-name-part></tp:taxon-name></italic><bold>F</bold> lectotype <named-content xmlns:xlink="http://www.w3.org/1999/xlink" content-type="dwc:institutional_code" xlink:type="simple">SMF</named-content> 27534a <bold>G</bold> paralectotype <named-content xmlns:xlink="http://www.w3.org/1999/xlink" content-type="dwc:institutional_code" xlink:type="simple">SMF</named-content> 27534b and <bold>H</bold> shell from Takhli, Nakhonsawan <named-content xmlns:xlink="http://www.w3.org/1999/xlink" content-type="dwc:institutional_code" xlink:type="simple">CUMZ</named-content> 5133.</p></caption><graphic xmlns:xlink="http://www.w3.org/1999/xlink" xlink:href="zookeys-870-051-g002.jpg" position="float" orientation="portrait" xlink:type="simple" id="oo_323907.jpg"><uri content-type="original_file" xlink:type="simple">https://binary.pensoft.net/fig/323907</uri></graphic></fig></tp:treatment-sec><tp:treatment-sec sec-type="material" id="SECID0E2OAG"><title>Additional material.</title><p><bold>CAMBODIA</bold>: Cambodia: <named-content xmlns:xlink="http://www.w3.org/1999/xlink" content-type="dwc:institutional_code" xlink:type="simple">NHMUK</named-content> Cuming coll. ex Mouhot (2 shells). <bold>THAILAND</bold>: Siam: <named-content xmlns:xlink="http://www.w3.org/1999/xlink" content-type="dwc:institutional_code" xlink:type="simple">NHMUK</named-content> 1902.9.17.30–31 (2 shells). Tam Barijinda, Chom Thong District, Chiangmai Province: <named-content xmlns:xlink="http://www.w3.org/1999/xlink" content-type="dwc:institutional_code" xlink:type="simple">CUMZ</named-content> 4153, 4193, 4165 (Fig. <xref ref-type="fig" rid="F3">3B</xref>), 5123. Wat Tham Rakung, Sri Samrong District, Sukhothai Province: <named-content xmlns:xlink="http://www.w3.org/1999/xlink" content-type="dwc:institutional_code" xlink:type="simple">CUMZ</named-content> 4937. Tam Lom-Tam Wang, Sri Samrong District, Sukhothai Province: <named-content xmlns:xlink="http://www.w3.org/1999/xlink" content-type="dwc:institutional_code" xlink:type="simple">CUMZ</named-content> 4938. Tam Pha Thaphol, Nern Maprang District, Phitsanuloke Province: <named-content xmlns:xlink="http://www.w3.org/1999/xlink" content-type="dwc:institutional_code" xlink:type="simple">CUMZ</named-content> 4195, 5127. Tam Wang Daeng, Nern Maprang District, Phitsanuloke Province: <named-content xmlns:xlink="http://www.w3.org/1999/xlink" content-type="dwc:institutional_code" xlink:type="simple">CUMZ</named-content> 4932, 4939, 5113, 5126. Wat Chuek Charoentham, Ban Rai District, Uthaithani Province: <named-content xmlns:xlink="http://www.w3.org/1999/xlink" content-type="dwc:institutional_code" xlink:type="simple">CUMZ</named-content> 4935. Wat Sri Uthumporn, Muang District, Nakhonsawan Province: <named-content xmlns:xlink="http://www.w3.org/1999/xlink" content-type="dwc:institutional_code" xlink:type="simple">CUMZ</named-content> 4940. Tam Phet-Tam Thong, Takhi District, Nakhonsawan Province: <named-content xmlns:xlink="http://www.w3.org/1999/xlink" content-type="dwc:institutional_code" xlink:type="simple">CUMZ</named-content> 4173, 4943, 5121, 5133 (Fig. <xref ref-type="fig" rid="F2">2H</xref>). Tam Poon Sawan, Srithep District, Phetchabun Province: <named-content xmlns:xlink="http://www.w3.org/1999/xlink" content-type="dwc:institutional_code" xlink:type="simple">CUMZ</named-content> 4284. Tam Sombat Chomphol, Lomsak District, Phetchabun Province: <named-content xmlns:xlink="http://www.w3.org/1999/xlink" content-type="dwc:institutional_code" xlink:type="simple">CUMZ</named-content> 4934, 5115, 5125. Khao Samokorn, Tha Wung District, Lopburi Province: <named-content xmlns:xlink="http://www.w3.org/1999/xlink" content-type="dwc:institutional_code" xlink:type="simple">CUMZ</named-content>, 4218, 4279, 4282 (Fig. <xref ref-type="fig" rid="F3">3A</xref>), 4933. Wat Bandai Samsaen, Banmee District, Lopburi Province: <named-content xmlns:xlink="http://www.w3.org/1999/xlink" content-type="dwc:institutional_code" xlink:type="simple">CUMZ</named-content> 4280. Tam Santisuk, Kok Samrong District, Lopburi Province: <named-content xmlns:xlink="http://www.w3.org/1999/xlink" content-type="dwc:institutional_code" xlink:type="simple">CUMZ</named-content> 4931. Tam Tam-bon, Chaibadan District, Lopburi Province: <named-content xmlns:xlink="http://www.w3.org/1999/xlink" content-type="dwc:institutional_code" xlink:type="simple">CUMZ</named-content> 5116. Muak Lek Waterfall, Muak Lek District, Saraburi Province: <named-content xmlns:xlink="http://www.w3.org/1999/xlink" content-type="dwc:institutional_code" xlink:type="simple">CUMZ</named-content> 4186, 4172, 4941. Tam Dao Khaokaeo, Muak Lek District, Saraburi Province: <named-content xmlns:xlink="http://www.w3.org/1999/xlink" content-type="dwc:institutional_code" xlink:type="simple">CUMZ</named-content> 4197. Tam Singha Ratde-cho, Kaeng Khoi District, Saraburi Province: <named-content xmlns:xlink="http://www.w3.org/1999/xlink" content-type="dwc:institutional_code" xlink:type="simple">CUMZ</named-content> 4164, 4178, 5122. Tam Sriwilai, Chaloem Phrakiat District, Saraburi Province: <named-content xmlns:xlink="http://www.w3.org/1999/xlink" content-type="dwc:institutional_code" xlink:type="simple">CUMZ</named-content> 4187, 4930. Wat Thep Pitak, Pakchong District, Nakhon Ratchasrima Province: <named-content xmlns:xlink="http://www.w3.org/1999/xlink" content-type="dwc:institutional_code" xlink:type="simple">CUMZ</named-content> 4199. Wang Takrai Waterfall, Muang District, Nakhon Nayok Province: <named-content xmlns:xlink="http://www.w3.org/1999/xlink" content-type="dwc:institutional_code" xlink:type="simple">CUMZ</named-content> 4942. Wat Khao Chakan, Khao Chakan District, Srakaeo Province: <named-content xmlns:xlink="http://www.w3.org/1999/xlink" content-type="dwc:institutional_code" xlink:type="simple">CUMZ</named-content> 4159, 4182, 4213, 5114. Ta Praya District, Srakaeo Province: <named-content xmlns:xlink="http://www.w3.org/1999/xlink" content-type="dwc:institutional_code" xlink:type="simple">CUMZ</named-content> 4283. Tam Phet Phothong, Klonghad District, Srakaeo Province: <named-content xmlns:xlink="http://www.w3.org/1999/xlink" content-type="dwc:institutional_code" xlink:type="simple">CUMZ</named-content> 5120. Tam Kaeo Sawanbandan, Pong Namron District, Chanthaburi Province: <named-content xmlns:xlink="http://www.w3.org/1999/xlink" content-type="dwc:institutional_code" xlink:type="simple">CUMZ</named-content> 4165.</p><fig id="F3" position="float" orientation="portrait"><object-id xmlns:xlink="http://www.w3.org/1999/xlink" content-type="doi" xlink:type="simple">10.3897/zookeys.870.36970.figure3</object-id><object-id xmlns:xlink="http://www.w3.org/1999/xlink" content-type="arpha" xlink:type="simple">d3de104b-a8f2-599c-b8f0-ee60693849f5</object-id><label>Figure 3.</label><caption><p><bold>A, B</bold><italic><tp:taxon-name><tp:taxon-name-part taxon-name-part-type="genus" reg="Ganesella">Ganesella</tp:taxon-name-part> <tp:taxon-name-part taxon-name-part-type="species" reg="carinella">carinella</tp:taxon-name-part></tp:taxon-name></italic><bold>A</bold> shell from Lopburi <named-content xmlns:xlink="http://www.w3.org/1999/xlink" content-type="dwc:institutional_code" xlink:type="simple">CUMZ</named-content> 4282 and <bold>B</bold> shell from Tam Brichinda, Chiangmai <named-content xmlns:xlink="http://www.w3.org/1999/xlink" content-type="dwc:institutional_code" xlink:type="simple">CUMZ</named-content> 4165 <bold>C–I</bold><italic><tp:taxon-name><tp:taxon-name-part taxon-name-part-type="genus" reg="Ganesella">Ganesella</tp:taxon-name-part> <tp:taxon-name-part taxon-name-part-type="species" reg="rhombostoma">rhombostoma</tp:taxon-name-part></tp:taxon-name></italic><bold>C</bold> lectotype <named-content xmlns:xlink="http://www.w3.org/1999/xlink" content-type="dwc:institutional_code" xlink:type="simple">NHMUK</named-content> 20130215/1 <bold>D</bold> paralectotype <named-content xmlns:xlink="http://www.w3.org/1999/xlink" content-type="dwc:institutional_code" xlink:type="simple">NHMUK</named-content> 20130215/2-3 <bold>E</bold> shell of “<italic><tp:taxon-name><tp:taxon-name-part taxon-name-part-type="genus" reg="Pseudobuliminus"/><tp:taxon-name-part taxon-name-part-type="species" reg="harryleei">harryleei</tp:taxon-name-part></tp:taxon-name></italic> Thach, 2017” from Cambodia <named-content xmlns:xlink="http://www.w3.org/1999/xlink" content-type="dwc:institutional_code" xlink:type="simple">FMNH</named-content> 381985 <bold>F</bold> shell from Klonghad, Srakeo <named-content xmlns:xlink="http://www.w3.org/1999/xlink" content-type="dwc:institutional_code" xlink:type="simple">CUMZ</named-content> 5132 <bold>G</bold> shell from Chachoengsao <named-content xmlns:xlink="http://www.w3.org/1999/xlink" content-type="dwc:institutional_code" xlink:type="simple">CUMZ</named-content> 5130 <bold>H</bold> shell from Sirisophon, Cambodia <named-content xmlns:xlink="http://www.w3.org/1999/xlink" content-type="dwc:institutional_code" xlink:type="simple">CUMZ</named-content> 5131 and <bold>I</bold> shell from Srakaeo <named-content xmlns:xlink="http://www.w3.org/1999/xlink" content-type="dwc:institutional_code" xlink:type="simple">CUMZ</named-content> 4286.</p></caption><graphic xmlns:xlink="http://www.w3.org/1999/xlink" xlink:href="zookeys-870-051-g003.jpg" position="float" orientation="portrait" xlink:type="simple" id="oo_323908.jpg"><uri content-type="original_file" xlink:type="simple">https://binary.pensoft.net/fig/323908</uri></graphic></fig></tp:treatment-sec><tp:treatment-sec sec-type="description" id="SECID0EM1AG"><title>Description.</title><p><bold>Shell.</bold> Shell small, dextral, thin and depressed trochoid. Apex acute; embryonic shell smooth with brownish colour. Whorls 5-6, increasing regularly, slightly convex and slightly shouldered near suture; suture wide and shallow. Shell surface smooth or with fine growth lines. Last whorl large, angular with strong keel; beneath convex. Shell brownish and translucent, with wide, whitish-opaque, irregular spiral band on upper and lower side. Aperture ovate; lip slightly expanded and whitish; parietal callus transparent. Umbilicus rimate with small hole; columella whitish and expanded overhanging umbilicus.</p><p><bold>Genital organs.</bold> Atrium (<abbrev xmlns:xlink="http://www.w3.org/1999/xlink" xlink:title="atrium" id="ABBRID0EY1AG" xlink:type="simple">at</abbrev>) short (<italic>N</italic> = 10) and proximally with blackish tissues. Penis (p) cylindrical, about as long as the vagina; proximally blackish; distally slightly enlarged at penial verge. Epiphallus (e) and flagellum (<abbrev xmlns:xlink="http://www.w3.org/1999/xlink" xlink:title="flagellum" id="ABBRID0E51AG" xlink:type="simple">fl</abbrev>) very short, approximately one-third of penis length. Vas deferens (<abbrev xmlns:xlink="http://www.w3.org/1999/xlink" xlink:title="vas deferens" id="ABBRID0EC2AG" xlink:type="simple">vd</abbrev>) long and narrow, extends from free oviduct and terminates at distal epiphallus. Penial retractor muscle (<abbrev xmlns:xlink="http://www.w3.org/1999/xlink" xlink:title="penial retractor muscle" id="ABBRID0EG2AG" xlink:type="simple">pr</abbrev>) long and thin. Flagellum short, as long as or longer than epiphallus (Fig. <xref ref-type="fig" rid="F5">5A</xref>).</p><p>Penial verge (<abbrev xmlns:xlink="http://www.w3.org/1999/xlink" xlink:title="penial verge" id="ABBRID0EQ2AG" xlink:type="simple">pv</abbrev>) small, conical, and with smooth surface. Penial wall ribbed, forming a series of swollen longitudinal pilasters (<abbrev xmlns:xlink="http://www.w3.org/1999/xlink" xlink:title="penial pilaster" id="ABBRID0EU2AG" xlink:type="simple">pp</abbrev>); middle wall with very thin pilasters. Pilasters swollen in the distal portion of penial chamber (Fig. <xref ref-type="fig" rid="F5">5B</xref>).</p><p>Vagina (v) long, cylindrical and proximally with blackish tissues. Gametolytic duct (<abbrev xmlns:xlink="http://www.w3.org/1999/xlink" xlink:title="gametolytic duct" id="ABBRID0E52AG" xlink:type="simple">gd</abbrev>) short; proximally wider; distally tapering to small tube and terminated with gametolytic sac (gc). Free oviduct (<abbrev xmlns:xlink="http://www.w3.org/1999/xlink" xlink:title="free oviduct" id="ABBRID0EC3AG" xlink:type="simple">fo</abbrev>) short; oviduct (<abbrev xmlns:xlink="http://www.w3.org/1999/xlink" xlink:title="oviduct" id="ABBRID0EG3AG" xlink:type="simple">ov</abbrev>) enlarged with curled lobules. Albumen gland (<abbrev xmlns:xlink="http://www.w3.org/1999/xlink" xlink:title="albumen gland" id="ABBRID0EK3AG" xlink:type="simple">ag</abbrev>) curved ligulate. Hermaphroditic duct (<abbrev xmlns:xlink="http://www.w3.org/1999/xlink" xlink:title="hermaphroditic duct" id="ABBRID0EO3AG" xlink:type="simple">hd</abbrev>) convoluted and connected to hermaphrodic gland (<abbrev xmlns:xlink="http://www.w3.org/1999/xlink" xlink:title="hermaphroditic gland" id="ABBRID0ES3AG" xlink:type="simple">hg</abbrev>) (Fig. <xref ref-type="fig" rid="F5">5A</xref>).</p><p>Internal wall of vagina with smooth, longitudinal, vaginal pilasters (<abbrev xmlns:xlink="http://www.w3.org/1999/xlink" xlink:title="vaginal pilaster" id="ABBRID0E33AG" xlink:type="simple">vp</abbrev>); with slightly deep crenulated ridges throughout vaginal chamber (Fig. <xref ref-type="fig" rid="F5">5B</xref>).</p><p><bold>Radula.</bold> Teeth arranged in nearly straight rows, each row containing 74 (37-(4-6)-1-(4-6)-36) teeth. Central tooth monocuspid with spatulate and truncate cusp. Lateral teeth larger than central tooth; teeth no. 1-3 monocuspid, no. 4-6 bicuspid, endocone spatulate and ectocone very small with pointed cusp (Fig. <xref ref-type="fig" rid="F7">7A, B</xref>). Marginal teeth start from teeth no. 6-7. Inner marginal teeth tricuspid, endocone and ectocone very small with pointed cusp and mesocone large and spatulate. Outermost teeth (near radula edge) tricuspid, endocone and ectocone with two or more pointed cusps, and mesocone large with curved cusp (Fig. <xref ref-type="fig" rid="F7">7B, C</xref>).</p><p>Jaw crescent, with anterior convex cutting margin. Vertical ribs prominent, and variable in number and size (Fig. <xref ref-type="fig" rid="F5">5D</xref>).</p><p><bold>Pallial system.</bold> Typical sigmurethran; heart (<abbrev xmlns:xlink="http://www.w3.org/1999/xlink" xlink:title="auricle" id="ABBRID0E14AG" xlink:type="simple">au</abbrev> and <abbrev xmlns:xlink="http://www.w3.org/1999/xlink" xlink:title="ventricle" id="ABBRID0E54AG" xlink:type="simple">ve</abbrev>) located left of kidney (on right in Fig. <xref ref-type="fig" rid="F5">5C</xref>). Pulmonary cavity approximately 5× longer than wide. Pulmonary vein (<abbrev xmlns:xlink="http://www.w3.org/1999/xlink" xlink:title="pulmonary vein" id="ABBRID0EG5AG" xlink:type="simple">puv</abbrev>) and venation on lung roof (l) distinct and well developed. Kidney (k) long, slender and extending from posterior side to approximately the middle of pulmonary cavity. Ureter (<abbrev xmlns:xlink="http://www.w3.org/1999/xlink" xlink:title="ureter" id="ABBRID0EK5AG" xlink:type="simple">ur</abbrev>) is a sigmoid, closed tube arising from apex of kidney, extending along right side of kidney, recurving near rectum (r). Rectal opening adjacent to anus (a) and pneumostome (<abbrev xmlns:xlink="http://www.w3.org/1999/xlink" xlink:title="pneumostome" id="ABBRID0EO5AG" xlink:type="simple">pn</abbrev>) (Fig. <xref ref-type="fig" rid="F5">5C</xref>).</p></tp:treatment-sec><tp:treatment-sec sec-type="distribution" id="SECID0EW5AG"><title>Distribution.</title><p><italic><tp:taxon-name><tp:taxon-name-part taxon-name-part-type="genus" reg="Ganesella">Ganesella</tp:taxon-name-part> <tp:taxon-name-part taxon-name-part-type="species" reg="carinella">carinella</tp:taxon-name-part></tp:taxon-name></italic> is widely distributed in Thailand: northern area in Chiangmai, Phitsanuloke; northeastern area in Loei, Phetchaboon, Nakhonratchasrima; central area in Saraburi, Lopburi; eastern area in Srakeow, Chanthaburi; western area in Kanchanaburi.</p></tp:treatment-sec><tp:treatment-sec sec-type="remarks" id="SECID0EH6AG"><title>Remarks.</title><p>Hitherto, <italic><tp:taxon-name><tp:taxon-name-part taxon-name-part-type="genus" reg="Ganesella">Ganesella</tp:taxon-name-part> <tp:taxon-name-part taxon-name-part-type="species" reg="carinella">carinella</tp:taxon-name-part></tp:taxon-name></italic> was regarded as a junior synonym of <italic><tp:taxon-name><tp:taxon-name-part taxon-name-part-type="genus" reg="Ganesella">G.</tp:taxon-name-part> <tp:taxon-name-part taxon-name-part-type="species" reg="capitium">capitium</tp:taxon-name-part></tp:taxon-name></italic>. However, after <xref ref-type="bibr" rid="B12">Budha et al. (2012)</xref> described the genital apparatus of conchologically typical <italic><tp:taxon-name><tp:taxon-name-part taxon-name-part-type="genus" reg="Ganesella">G.</tp:taxon-name-part> <tp:taxon-name-part taxon-name-part-type="species" reg="capitium">capitium</tp:taxon-name-part></tp:taxon-name></italic>, it became clear that <italic><tp:taxon-name><tp:taxon-name-part taxon-name-part-type="genus" reg="Ganesella">G.</tp:taxon-name-part> <tp:taxon-name-part taxon-name-part-type="species" reg="carinella">carinella</tp:taxon-name-part></tp:taxon-name></italic> differs from the type species not only by having a more depressed shell with a strong peripheral keel but also by its longer penis and epiphallus, and its shorter vagina. In contrast, <italic><tp:taxon-name><tp:taxon-name-part taxon-name-part-type="genus" reg="Ganesella">G.</tp:taxon-name-part> <tp:taxon-name-part taxon-name-part-type="species" reg="capitium">capitium</tp:taxon-name-part></tp:taxon-name></italic> has a more elevated trochoid shell, an angular last whorl, a shorter penis and epiphallus, and a longer vagina.</p><p><italic><tp:taxon-name><tp:taxon-name-part taxon-name-part-type="genus" reg="Ganesella">Ganesella</tp:taxon-name-part> <tp:taxon-name-part taxon-name-part-type="species" reg="carinella">carinella</tp:taxon-name-part></tp:taxon-name></italic> shows considerable variation in shell shape and colour. For example, specimens from Lopburi (Fig. <xref ref-type="fig" rid="F3">3A</xref>) tend to be paler and have a more descending aperture than specimens from Saraburi. Specimens from Chiangmai (Fig. <xref ref-type="fig" rid="F3">3B</xref>) tend to have more whitish spots on their shell than specimens from Lopburi and Saraburi. Yet, this conchological variation is not matched by consistent genital differences. Therefore, we conclude that the shell variation within this widely-distributed species only involves intraspecific polymorphism.</p></tp:treatment-sec><tp:treatment-sec><!--Section generated to contain objects referenced in tp:taxon-treatment.--><fig id="F5" position="float" orientation="portrait"><object-id xmlns:xlink="http://www.w3.org/1999/xlink" content-type="doi" xlink:type="simple">10.3897/zookeys.870.36970.figure5</object-id><object-id xmlns:xlink="http://www.w3.org/1999/xlink" content-type="arpha" xlink:type="simple">a47301db-6c02-5202-b91b-5335c7c1ec00</object-id><label>Figure 5.</label><caption><p><bold>A–D</bold><italic><tp:taxon-name><tp:taxon-name-part taxon-name-part-type="genus" reg="Ganesella">Ganesella</tp:taxon-name-part> <tp:taxon-name-part taxon-name-part-type="species" reg="carinella">carinella</tp:taxon-name-part></tp:taxon-name></italic> from Saraburi <bold>A</bold> general view of genital system <bold>B</bold> internal structure of penis and vagina <bold>C</bold> pallial system and pulmonary cavity and <bold>D</bold> jaw <bold>E–G</bold><italic><tp:taxon-name><tp:taxon-name-part taxon-name-part-type="genus" reg="Ganesella">Ganesella</tp:taxon-name-part> <tp:taxon-name-part taxon-name-part-type="species" reg="rhombostoma">rhombostoma</tp:taxon-name-part></tp:taxon-name></italic> from Srakaeo <bold>E</bold> general view of genital system <bold>F</bold> internal structure of penis and vagina and <bold>G</bold> jaw.</p></caption><graphic xmlns:xlink="http://www.w3.org/1999/xlink" xlink:href="zookeys-870-051-g005.jpg" position="float" orientation="portrait" xlink:type="simple" id="oo_323910.jpg"><uri content-type="original_file" xlink:type="simple">https://binary.pensoft.net/fig/323910</uri></graphic></fig><fig id="F7" position="float" orientation="portrait"><object-id xmlns:xlink="http://www.w3.org/1999/xlink" content-type="doi" xlink:type="simple">10.3897/zookeys.870.36970.figure7</object-id><object-id xmlns:xlink="http://www.w3.org/1999/xlink" content-type="arpha" xlink:type="simple">5dfc0e9e-91cd-5f89-a7ed-a312b28f0ba1</object-id><label>Figure 7.</label><caption><p>Radula. <bold>A–C</bold><italic><tp:taxon-name><tp:taxon-name-part taxon-name-part-type="genus" reg="Ganesella">Ganesella</tp:taxon-name-part> <tp:taxon-name-part taxon-name-part-type="species" reg="carinella">carinella</tp:taxon-name-part></tp:taxon-name></italic><bold>D–F</bold><italic><tp:taxon-name><tp:taxon-name-part taxon-name-part-type="genus" reg="Ganesella">Ganesella</tp:taxon-name-part> <tp:taxon-name-part taxon-name-part-type="species" reg="rhombostoma">rhombostoma</tp:taxon-name-part></tp:taxon-name></italic> and <bold>G–I</bold><italic><tp:taxon-name><tp:taxon-name-part taxon-name-part-type="genus" reg="Globotrochus">Globotrochus</tp:taxon-name-part> <tp:taxon-name-part taxon-name-part-type="species" reg="onestera">onestera</tp:taxon-name-part></tp:taxon-name></italic><bold>A, D, G</bold> central tooth with the first to the second lateral teeth <bold>B, E, H</bold> lateral teeth with the tricuspid marginal teeth transition <bold>C, F, I</bold> outermost marginal teeth. Numbers indicate order of lateral and marginal teeth. Central tooth indicated by ‘C’.</p></caption><graphic xmlns:xlink="http://www.w3.org/1999/xlink" xlink:href="zookeys-870-051-g007.jpg" position="float" orientation="portrait" xlink:type="simple" id="oo_323912.jpg"><uri content-type="original_file" xlink:type="simple">https://binary.pensoft.net/fig/323912</uri></graphic></fig><fig id="F8" position="float" orientation="portrait"><object-id xmlns:xlink="http://www.w3.org/1999/xlink" content-type="doi" xlink:type="simple">10.3897/zookeys.870.36970.figure8</object-id><object-id xmlns:xlink="http://www.w3.org/1999/xlink" content-type="arpha" xlink:type="simple">f289cf2a-2a6b-5a7a-be3a-b4bdead4874f</object-id><label>Figure 8.</label><caption><p>Geographic distribution of <italic><tp:taxon-name><tp:taxon-name-part taxon-name-part-type="genus" reg="Ganesella">Ganesella</tp:taxon-name-part></tp:taxon-name></italic> spp. and <italic><tp:taxon-name><tp:taxon-name-part taxon-name-part-type="genus" reg="Globotrochus">Globotrochus</tp:taxon-name-part></tp:taxon-name></italic> spp.</p></caption><graphic xmlns:xlink="http://www.w3.org/1999/xlink" xlink:href="zookeys-870-051-g008.jpg" position="float" orientation="portrait" xlink:type="simple" id="oo_323913.jpg"><uri content-type="original_file" xlink:type="simple">https://binary.pensoft.net/fig/323913</uri></graphic></fig></tp:treatment-sec><ref-list><ref id="B72"><mixed-citation xmlns:xlink="http://www.w3.org/1999/xlink" xlink:type="simple"><person-group><name name-style="western"><surname>Zilch</surname><given-names>A</given-names></name></person-group> (<year>1966</year>) <article-title>Die Typen und Typoide des Natur-Museums Senckenberg 34: <tp:taxon-name><tp:taxon-name-part taxon-name-part-type="phylum">Mollusca</tp:taxon-name-part></tp:taxon-name>, <tp:taxon-name><tp:taxon-name-part taxon-name-part-type="family">Camaenidae</tp:taxon-name-part></tp:taxon-name> (4).</article-title><source>Archiv für Molluskenkunde</source><volume>95</volume>: <fpage>197</fpage>–<lpage>223</lpage>.</mixed-citation></ref><ref id="B7"><mixed-citation xmlns:xlink="http://www.w3.org/1999/xlink" xlink:type="simple"><person-group><name name-style="western"><surname>Benson</surname><given-names>WH</given-names></name></person-group> (<year>1848</year>) <article-title>Characters of seven new species of <italic><tp:taxon-name><tp:taxon-name-part taxon-name-part-type="genus">Helix</tp:taxon-name-part></tp:taxon-name></italic>, with amended descriptions of some species previously described, and notes on other requiring remark.</article-title><source>Proceedings of the Zoological Society of London</source><volume>16</volume>: <fpage>158</fpage>–<lpage>164</lpage>. <ext-link xlink:type="simple" ext-link-type="doi" xlink:href="10.1080/03745485809494679">https://doi.org/10.1080/03745485809494679</ext-link></mixed-citation></ref><ref id="B48"><mixed-citation xmlns:xlink="http://www.w3.org/1999/xlink" xlink:type="simple"><person-group><name name-style="western"><surname>Pilsbry</surname><given-names>HA</given-names></name></person-group> (<year>1895</year> [1893–1895]) <source>Manual of Conchology, Structural and Systematic, with Illustrations of the Species, Series 2 volume 9.</source><publisher-name>The Academy of Natural Sciences of Philadelphia</publisher-name>, <publisher-loc>PA</publisher-loc>, <size units="page">366 pp</size>. [pls 1–71. [p. 49–160 (1894), p. i–xlviii, 161–366 (1895)]]</mixed-citation></ref><ref id="B11"><mixed-citation xmlns:xlink="http://www.w3.org/1999/xlink" xlink:type="simple"><person-group><name name-style="western"><surname>Blanford</surname><given-names>WT</given-names></name></person-group> (<year>1903</year>) <article-title>Note on Mr. W.M. Daly’s collections of land and freshwater <tp:taxon-name><tp:taxon-name-part taxon-name-part-type="phylum">Mollusca</tp:taxon-name-part></tp:taxon-name> from Siam.</article-title><source>Proceeding of the Malacological Society of London</source><volume>5</volume>: <fpage>274</fpage>–<lpage>284</lpage>. <ext-link xlink:type="simple" ext-link-type="doi" xlink:href="10.1093/oxfordjournals.mollus.a065982">https://doi.org/10.1093/oxfordjournals.mollus.a065982</ext-link></mixed-citation></ref><ref id="B22"><mixed-citation xmlns:xlink="http://www.w3.org/1999/xlink" xlink:type="simple"><person-group><name name-style="western"><surname>Gude</surname><given-names>GK</given-names></name></person-group> (<year>1914</year>) <source><tp:taxon-name><tp:taxon-name-part taxon-name-part-type="phylum">Mollusca</tp:taxon-name-part></tp:taxon-name> II (<tp:taxon-name><tp:taxon-name-part taxon-name-part-type="family">Trochomorphidae</tp:taxon-name-part></tp:taxon-name>-<tp:taxon-name><tp:taxon-name-part taxon-name-part-type="family">Janellidae</tp:taxon-name-part></tp:taxon-name>). In: Shipley AE, Marshall GAK (Eds) The Fauna of British India, Including Ceylon and Burma.</source><publisher-name>Taylor and Francis</publisher-name>, <publisher-loc>London</publisher-loc>, <size units="page">520 pp</size>. <ext-link xlink:type="simple" ext-link-type="doi" xlink:href="10.5962/bhl.title.12891">https://doi.org/10.5962/bhl.title.12891</ext-link></mixed-citation></ref><ref id="B71"><mixed-citation xmlns:xlink="http://www.w3.org/1999/xlink" xlink:type="simple"><person-group><name name-style="western"><surname>Zilch</surname><given-names>A</given-names></name></person-group> (<year>1960</year>) <tp:taxon-name><tp:taxon-name-part taxon-name-part-type="class">Gastropoda</tp:taxon-name-part></tp:taxon-name>, <tp:taxon-name><tp:taxon-name-part taxon-name-part-type="subclass">Euthyneura</tp:taxon-name-part></tp:taxon-name>. In: Schindewolf OH (Ed.) Handbuch der Paläozoologie, Band 6, <tp:taxon-name><tp:taxon-name-part taxon-name-part-type="class">Gastropoda</tp:taxon-name-part></tp:taxon-name>. Gebrüder Borntraeger, Berlin, 601–834 pp.</mixed-citation></ref><ref id="B52"><mixed-citation xmlns:xlink="http://www.w3.org/1999/xlink" xlink:type="simple"><person-group><name name-style="western"><surname>Richardson</surname><given-names>L</given-names></name></person-group> (<year>1985</year>) <article-title><tp:taxon-name><tp:taxon-name-part taxon-name-part-type="family">Camaenidae</tp:taxon-name-part></tp:taxon-name>: Catalogue of Species.</article-title><source>Tryonia</source><volume>12</volume>: <fpage>1</fpage>–<lpage>479</lpage>.</mixed-citation></ref><ref id="B54"><mixed-citation xmlns:xlink="http://www.w3.org/1999/xlink" xlink:type="simple"><person-group><name name-style="western"><surname>Schileyko</surname><given-names>AA</given-names></name></person-group> (<year>2003</year>) Treatise on recent terrestrial pulmonate mollusks, <tp:taxon-name><tp:taxon-name-part taxon-name-part-type="family">Trigonochlamydidae</tp:taxon-name-part></tp:taxon-name>, <tp:taxon-name><tp:taxon-name-part taxon-name-part-type="family">Papillodermidae</tp:taxon-name-part></tp:taxon-name>, <tp:taxon-name><tp:taxon-name-part taxon-name-part-type="family">Vitrinidae</tp:taxon-name-part></tp:taxon-name>, <tp:taxon-name><tp:taxon-name-part taxon-name-part-type="family">Limacidae</tp:taxon-name-part></tp:taxon-name>, <tp:taxon-name><tp:taxon-name-part taxon-name-part-type="family">Bielziidae</tp:taxon-name-part></tp:taxon-name>, <tp:taxon-name><tp:taxon-name-part taxon-name-part-type="family">Agriolimacidae</tp:taxon-name-part></tp:taxon-name>, <tp:taxon-name><tp:taxon-name-part taxon-name-part-type="family">Boettgerillidae</tp:taxon-name-part></tp:taxon-name> and <tp:taxon-name><tp:taxon-name-part taxon-name-part-type="family">Camaenidae</tp:taxon-name-part></tp:taxon-name>. Ruthenica, Supplement 2, Part 11: 1467–1626.</mixed-citation></ref><ref id="B12"><mixed-citation xmlns:xlink="http://www.w3.org/1999/xlink" xlink:type="simple"><person-group><name name-style="western"><surname>Budha</surname><given-names>PB</given-names></name><name name-style="western"><surname>Mordan</surname><given-names>PB</given-names></name><name name-style="western"><surname>Naggs</surname><given-names>F</given-names></name><name name-style="western"><surname>Backeljau</surname><given-names>T</given-names></name></person-group> (<year>2012</year>) <article-title><italic><tp:taxon-name><tp:taxon-name-part taxon-name-part-type="genus">Darwininitium</tp:taxon-name-part></tp:taxon-name></italic> – a new fully pseudosigmurethrous orthurethran genus from Nepal (<tp:taxon-name><tp:taxon-name-part taxon-name-part-type="class">Gastropoda</tp:taxon-name-part></tp:taxon-name>: <tp:taxon-name><tp:taxon-name-part taxon-name-part-type="infraclass">Pulmonata</tp:taxon-name-part></tp:taxon-name>: <tp:taxon-name><tp:taxon-name-part taxon-name-part-type="family">Cerastidae</tp:taxon-name-part></tp:taxon-name>).</article-title><source>ZooKeys</source><volume>175</volume>: <fpage>19</fpage>–<lpage>26</lpage>. <ext-link xlink:type="simple" ext-link-type="doi" xlink:href="10.3897/zookeys.175.2755">https://doi.org/10.3897/zookeys.175.2755</ext-link></mixed-citation></ref></ref-list></tp:taxon-treatment>
