# Supplementary material for: Re-description of the type species of the genera Ganesella Blanford, 1863 and Globotrochus Haas, 1935; with description of a new Ganesella species from Thailand (Eupulmonata, Camaenidae)
Source: Zookeys. 2019 Aug 7;870:51–76. doi: 10.3897/zookeys.870.36970 (PMC6694067; doi:10.3897/zookeys.870.36970)
Supplement: XML Treatment for Ganesella rhombostoma [file zookeys.870.36970-treatment5.xml]

<!DOCTYPE tp:taxon-treatment
  PUBLIC "-//TaxonX//DTD Taxonomic Treatment Publishing DTD v0 20100105//EN" "tax-treatment-NSO.dtd">
<tp:taxon-treatment xmlns:tp="http://www.plazi.org/taxpub"><tp:treatment-meta><kwd-group><label>Taxon classification</label><kwd><named-content xmlns:xlink="http://www.w3.org/1999/xlink" content-type="kingdom">Animalia</named-content></kwd><kwd><named-content xmlns:xlink="http://www.w3.org/1999/xlink" content-type="order">Stylommatophora</named-content></kwd><kwd><named-content xmlns:xlink="http://www.w3.org/1999/xlink" content-type="family">Camaenidae</named-content></kwd></kwd-group><mixed-citation publication-type="journal"><person-group><name><surname>Sutcharit</surname><given-names>Chirasak</given-names></name><name><surname>Backeljau</surname><given-names>Thierry</given-names></name><name><surname>Panha</surname><given-names>Somsak</given-names></name></person-group><article-title>Re-description of the type species of the genera <italic><tp:taxon-name><tp:taxon-name-part taxon-name-part-type="genus" reg="Ganesella">Ganesella</tp:taxon-name-part></tp:taxon-name></italic> Blanford, 1863 and <italic><tp:taxon-name><tp:taxon-name-part taxon-name-part-type="genus" reg="Globotrochus">Globotrochus</tp:taxon-name-part></tp:taxon-name></italic> Haas, 1935; with description of a new <italic><tp:taxon-name><tp:taxon-name-part taxon-name-part-type="genus" reg="Ganesella">Ganesella</tp:taxon-name-part></tp:taxon-name></italic> species from Thailand (<tp:taxon-name><tp:taxon-name-part taxon-name-part-type="suborder">Eupulmonata</tp:taxon-name-part></tp:taxon-name>, <tp:taxon-name><tp:taxon-name-part taxon-name-part-type="family">Camaenidae</tp:taxon-name-part></tp:taxon-name>)</article-title><source>Zookeys</source><day>07</day><month>8</month><year>2019</year><volume>870</volume><fpage>51</fpage><lpage>76</lpage><pub-id pub-id-type="doi">10.3897/zookeys.870.36970</pub-id></mixed-citation></tp:treatment-meta><tp:nomenclature><tp:taxon-name><object-id xmlns:xlink="http://www.w3.org/1999/xlink" content-type="arpha" xlink:type="simple">3DA698469F775B358F4445E647431D68</object-id>
              <tp:taxon-name-part taxon-name-part-type="genus" reg="Ganesella">Ganesella</tp:taxon-name-part>
              <tp:taxon-name-part taxon-name-part-type="species" reg="rhombostoma">rhombostoma</tp:taxon-name-part>
            </tp:taxon-name><tp:taxon-authority>(Pfeiffer, 1861)</tp:taxon-authority><xref ref-type="fig" rid="F1">Figs 1C</xref><xref ref-type="fig" rid="F3">, 3C–I</xref><xref ref-type="fig" rid="F5">, 5E–G</xref><xref ref-type="fig" rid="F7">, 7D–F</xref><xref ref-type="fig" rid="F8">, 8</xref><tp:nomenclature-citation-list><tp:nomenclature-citation><tp:taxon-name>
                  <tp:taxon-name-part taxon-name-part-type="genus" reg="Bulimus">Bulimus</tp:taxon-name-part> <tp:taxon-name-part taxon-name-part-type="species" reg="rhombostomus">rhombostomus</tp:taxon-name-part></tp:taxon-name><comment>Pfeiffer, 1861: 194, 195. <xref ref-type="bibr" rid="B44">Pfeiffer 1868</xref>: 33.</comment></tp:nomenclature-citation><tp:nomenclature-citation><tp:taxon-name>
                  <tp:taxon-name-part taxon-name-part-type="genus" reg="Amphidromus">Amphidromus</tp:taxon-name-part> <tp:taxon-name-part taxon-name-part-type="species" reg="rhombostomus">rhombostomus</tp:taxon-name-part></tp:taxon-name><comment>: <xref ref-type="bibr" rid="B45">Pfeiffer and Clessin 1881</xref>: 214. <xref ref-type="bibr" rid="B36">Morlet 1889</xref>: 127. <xref ref-type="bibr" rid="B37">Morlet 1890</xref>: 121, 122, pl. 3, figs 6, 6a, b. <xref ref-type="bibr" rid="B19">Fischer and Dautzenberg 1904</xref>: 407.</comment></tp:nomenclature-citation><tp:nomenclature-citation><tp:taxon-name>
                  <tp:taxon-name-part taxon-name-part-type="genus" reg="Buliminus">Buliminus</tp:taxon-name-part> <tp:taxon-name-part taxon-name-part-type="species" reg="rhombostomus">rhombostomus</tp:taxon-name-part></tp:taxon-name><comment>: <xref ref-type="bibr" rid="B17">Dautzenberg and Fischer 1906</xref>: 366, 367.</comment></tp:nomenclature-citation><tp:nomenclature-citation><tp:taxon-name>
                  <tp:taxon-name-part taxon-name-part-type="genus" reg="Buliminus">Buliminus</tp:taxon-name-part> <tp:taxon-name-part taxon-name-part-type="species" reg="rhombostomus">rhombostomus</tp:taxon-name-part> <tp:taxon-name-part taxon-name-part-type="infraspecific-rank">var.</tp:taxon-name-part> <tp:taxon-name-part taxon-name-part-type="variety" reg="pupoidea">pupoidea</tp:taxon-name-part></tp:taxon-name><comment><xref ref-type="bibr" rid="B17">Dautzenberg and Fischer 1906</xref>: 367. Type locality: Hong-Chon, Cochinchine.</comment></tp:nomenclature-citation><tp:nomenclature-citation><tp:taxon-name>
                  <tp:taxon-name-part taxon-name-part-type="genus" reg="Giardia">Giardia</tp:taxon-name-part> <tp:taxon-name-part taxon-name-part-type="species" reg="rhombostoma">rhombostoma</tp:taxon-name-part></tp:taxon-name><comment>: <xref ref-type="bibr" rid="B56">Schileyko 2011</xref>: 46.</comment></tp:nomenclature-citation><tp:nomenclature-citation><tp:taxon-name>
                  <tp:taxon-name-part taxon-name-part-type="genus" reg="Pseudobuliminus">Pseudobuliminus</tp:taxon-name-part> <tp:taxon-name-part taxon-name-part-type="species" reg="harryleei">harryleei</tp:taxon-name-part></tp:taxon-name><comment>Thach, 2017: 54, 55, figs 756–760. Type locality: Suburb of Battambang City, Battambang Province, Northwest Cambodia. New Synonym</comment></tp:nomenclature-citation><tp:nomenclature-citation><tp:taxon-name>
                  <tp:taxon-name-part taxon-name-part-type="genus" reg="Pseudobuliminus">Pseudobuliminus</tp:taxon-name-part> <tp:taxon-name-part taxon-name-part-type="species" reg="tuongvyae">tuongvyae</tp:taxon-name-part></tp:taxon-name><comment>Thach, 2017: 56, figs 751–755. Type locality: Ha Tien, Kien Gaing Province, Southwest Vietnam. New Synonym</comment></tp:nomenclature-citation><tp:nomenclature-citation><tp:taxon-name>
                  <tp:taxon-name-part taxon-name-part-type="genus" reg="Pseudobuliminus">Pseudobuliminus</tp:taxon-name-part> <tp:taxon-name-part taxon-name-part-type="species" reg="huberi">huberi</tp:taxon-name-part></tp:taxon-name><comment>Thach, 2017: 55, figs 759–760. Type locality: 20 km of Kampong Trach District, Kampot Province, Northwest Cambodia. New Synonym</comment></tp:nomenclature-citation></tp:nomenclature-citation-list></tp:nomenclature><tp:treatment-sec sec-type="type locality" id="SECID0EBIBG"><title>Type locality.</title><p>Camboja [Cambodia].</p></tp:treatment-sec><tp:treatment-sec sec-type="material" id="SECID0EGIBG"><title>Material examined.</title><p><bold>Type specimens.</bold> Three syntypes of <italic><tp:taxon-name><tp:taxon-name-part taxon-name-part-type="genus" reg="Bulimus">Bulimus</tp:taxon-name-part> <tp:taxon-name-part taxon-name-part-type="species" reg="rhombostomus">rhombostomus</tp:taxon-name-part></tp:taxon-name></italic> Pfeiffer, 1861 in H. Cuming collection, the shell that best matches with the original description is designated here as the lectotype <named-content xmlns:xlink="http://www.w3.org/1999/xlink" content-type="dwc:institutional_code" xlink:type="simple">NHMUK</named-content> 20130215/1 (Fig. <xref ref-type="fig" rid="F3">3C</xref>, height 16.7 mm, width 11.5 mm) to stabilize the name; the other two shells from the same lot become the paralectotypes <named-content xmlns:xlink="http://www.w3.org/1999/xlink" content-type="dwc:institutional_code" xlink:type="simple">NHMUK</named-content> 20130215/2-3 (2 shells; Fig. <xref ref-type="fig" rid="F3">3D</xref>, height 18.4 mm, width 13.2 mm).</p></tp:treatment-sec><tp:treatment-sec sec-type="material" id="SECID0ERJBG"><title>Additional material.</title><p><bold>VIETNAM</bold>: Ha Tien, Kien Gaing Province, Southwest Vietnam: holotype of <italic><tp:taxon-name><tp:taxon-name-part taxon-name-part-type="genus" reg="Pseudobuliminus">Pseudobuliminus</tp:taxon-name-part> <tp:taxon-name-part taxon-name-part-type="species" reg="tuongvyae">tuongvyae</tp:taxon-name-part></tp:taxon-name></italic> Thach, 2017 <named-content xmlns:xlink="http://www.w3.org/1999/xlink" content-type="dwc:institutional_code" xlink:type="simple">MNHN</named-content>-IM-2000-33203. <bold>CAMBODIA</bold>: Suburb of Battambang City, Battambang Province, Northwest Cambodia: holotype of <italic><tp:taxon-name><tp:taxon-name-part taxon-name-part-type="genus" reg="Pseudobuliminus">Pseudobuliminus</tp:taxon-name-part> <tp:taxon-name-part taxon-name-part-type="species" reg="harryleei">harryleei</tp:taxon-name-part></tp:taxon-name></italic> Thach, 2017 <named-content xmlns:xlink="http://www.w3.org/1999/xlink" content-type="dwc:institutional_code" xlink:type="simple">FMNH</named-content> 381985 (Fig. <xref ref-type="fig" rid="F3">3E</xref>). Wat Thammaban Khiri, Sirisophon Town, Banteay Meanchey Province (<named-content xmlns:xlink="http://www.w3.org/1999/xlink" content-type="dwc:verbatimCoordinates" xlink:type="simple"><named-content content-type="geo-json" specific-use="{&#34;type&#34;:&#34;Point&#34;,&#34;coordinates&#34;:[102.943889,13.632806]}" id="NCID0EILBG" xlink:type="simple">13°37'58.1"N, 102°56'38.0"E</named-content></named-content>): <named-content xmlns:xlink="http://www.w3.org/1999/xlink" content-type="dwc:institutional_code" xlink:type="simple">CUMZ</named-content> 5131 (Fig. <xref ref-type="fig" rid="F3">3H</xref>). <bold>THAILAND</bold>: Tam Leoum, Klonghad District, Srakaeo Province: <named-content xmlns:xlink="http://www.w3.org/1999/xlink" content-type="dwc:institutional_code" xlink:type="simple">CUMZ</named-content> 4286 (Fig. <xref ref-type="fig" rid="F3">3I</xref>). Tam Pha Pheung, Klonghad District, Srakaeo Province: <named-content xmlns:xlink="http://www.w3.org/1999/xlink" content-type="dwc:institutional_code" xlink:type="simple">CUMZ</named-content> 5124. Tam Srithong, Klonghad District, Srakaeo Province: <named-content xmlns:xlink="http://www.w3.org/1999/xlink" content-type="dwc:institutional_code" xlink:type="simple">CUMZ</named-content> 4070, 5118, 5132 (Fig. <xref ref-type="fig" rid="F3">3F</xref>). Tam Phet Phothong, Klonghad District, Srakaeo Province: <named-content xmlns:xlink="http://www.w3.org/1999/xlink" content-type="dwc:institutional_code" xlink:type="simple">CUMZ</named-content> 4600, 5119. Khoa Phlapphueng Thong, Wang Somboon District, Srakaeo Province: <named-content xmlns:xlink="http://www.w3.org/1999/xlink" content-type="dwc:institutional_code" xlink:type="simple">CUMZ</named-content> 4069. Wat Khao Maka, Muang District, Srakaeo Province: <named-content xmlns:xlink="http://www.w3.org/1999/xlink" content-type="dwc:institutional_code" xlink:type="simple">CUMZ</named-content> 4071, 4598, 4599, 5130 (Fig. <xref ref-type="fig" rid="F3">3G</xref>). Tam Kaeo Sawanbandan, Pong Namron District, Chanthaburi Province: <named-content xmlns:xlink="http://www.w3.org/1999/xlink" content-type="dwc:institutional_code" xlink:type="simple">CUMZ</named-content> 4285.Tam Rad, Tha Takiep District, Chachoengsao Province: <named-content xmlns:xlink="http://www.w3.org/1999/xlink" content-type="dwc:institutional_code" xlink:type="simple">CUMZ</named-content> 5117.</p></tp:treatment-sec><tp:treatment-sec sec-type="description" id="SECID0EHOBG"><title>Description.</title><p><bold>Shell.</bold> Shell small, sinistral, thin and trochoid. Apex acute with blackish colour; embryonic shell smooth. Whorls 5-6, increasing regularly, convex; suture wide and shallow. Shell surface smooth or with fine growth lines. Last whorl large, well rounded, keeled near aperture; with or without brownish spiral band. Shell monochrome white, yellow to light brownish and translucent. Aperture semi-ovate, open subventrally; lip expanded and whitish; parietal callus transparent. Umbilicus rimate; columella wide and whitish.</p><p><bold>Genital organs.</bold> Atrium (<abbrev xmlns:xlink="http://www.w3.org/1999/xlink" xlink:title="atrium" id="ABBRID0ETOBG" xlink:type="simple">at</abbrev>) short (<italic>N</italic> = 10). Penis (p) cylindrical, long and may be as long as the vagina. Epiphallus (e) and flagellum (<abbrev xmlns:xlink="http://www.w3.org/1999/xlink" xlink:title="flagellum" id="ABBRID0EZOBG" xlink:type="simple">fl</abbrev>) each about half as long as the penis. Vas deferens (<abbrev xmlns:xlink="http://www.w3.org/1999/xlink" xlink:title="vas deferens" id="ABBRID0E4OBG" xlink:type="simple">vd</abbrev>) long and narrow, extending from free oviduct and connected to distal part of epiphallus. Penial retractor muscle (<abbrev xmlns:xlink="http://www.w3.org/1999/xlink" xlink:title="penial retractor muscle" id="ABBRID0EBPBG" xlink:type="simple">pr</abbrev>) long and slightly thickened (Fig. <xref ref-type="fig" rid="F5">5E</xref>).</p><p>Penial verge (<abbrev xmlns:xlink="http://www.w3.org/1999/xlink" xlink:title="penial verge" id="ABBRID0ELPBG" xlink:type="simple">pv</abbrev>) small, conical, and with smooth surface. Penial wall ribbed, forming a series of irregular, smooth longitudinal pilasters (<abbrev xmlns:xlink="http://www.w3.org/1999/xlink" xlink:title="penial pilaster" id="ABBRID0EPPBG" xlink:type="simple">pp</abbrev>) that encircle penial verge (Fig. <xref ref-type="fig" rid="F5">5F</xref>).</p><p>Vagina (v) large, cylindrical about as long as penis. Gametolytic duct (<abbrev xmlns:xlink="http://www.w3.org/1999/xlink" xlink:title="gametolytic duct" id="ABBRID0EZPBG" xlink:type="simple">gd</abbrev>) short, cylindrical, gradually tapering towards gametolytic sac (<abbrev xmlns:xlink="http://www.w3.org/1999/xlink" xlink:title="gametolytic sac" id="ABBRID0E4PBG" xlink:type="simple">gs</abbrev>). Free oviduct (<abbrev xmlns:xlink="http://www.w3.org/1999/xlink" xlink:title="free oviduct" id="ABBRID0EBQBG" xlink:type="simple">fo</abbrev>) short, about half as long as vagina; oviduct (<abbrev xmlns:xlink="http://www.w3.org/1999/xlink" xlink:title="oviduct" id="ABBRID0EFQBG" xlink:type="simple">ov</abbrev>) enlarged with curled lobules. Albumen gland (<abbrev xmlns:xlink="http://www.w3.org/1999/xlink" xlink:title="albumen gland" id="ABBRID0EJQBG" xlink:type="simple">ag</abbrev>) curved ligulate. Hermaphroditic duct (<abbrev xmlns:xlink="http://www.w3.org/1999/xlink" xlink:title="hermaphroditic duct" id="ABBRID0ENQBG" xlink:type="simple">hd</abbrev>) convoluted and connected to hermaphrodic gland (<abbrev xmlns:xlink="http://www.w3.org/1999/xlink" xlink:title="hermaphroditic gland" id="ABBRID0ERQBG" xlink:type="simple">hg</abbrev>) (Fig. <xref ref-type="fig" rid="F5">5E</xref>).</p><p>Vaginal wall with several smooth, longitudinal pilasters; vaginal wall itself with strong longitudinal ridges through the vaginal chamber (Fig. <xref ref-type="fig" rid="F5">5F</xref>).</p><p><bold>Radula.</bold> Teeth arranged in nearly straight rows, each row containing 58 (29-(6-9)-1-(7-9)-28) teeth. Central tooth triangular, symmetric monocuspid with dull cusp. Lateral teeth asymmetric, teeth no. 1-6 monocuspid and no. 7-10 bicuspid with very small ectocone (Fig. <xref ref-type="fig" rid="F7">7D, E</xref>). Marginal teeth start from teeth no. 9-10, tricuspid, endocone very small to absent, mesocone large triangular, and ectocone very small with pointed cusp. Outermost marginal teeth (near radula edge) tricuspid, endocone small, mesocone large with curved cusp, and ectocone with one, two or more pointed cusps (Fig. <xref ref-type="fig" rid="F7">7E, F</xref>).</p><p>Jaw crescent, with anteriorly convex cutting margin. Vertical ribs thin, and variable in number and size (Fig. <xref ref-type="fig" rid="F5">5G</xref>).</p></tp:treatment-sec><tp:treatment-sec sec-type="distribution" id="SECID0ERRBG"><title>Distribution.</title><p>This species was formerly known from its type locality in Cambodia (<xref ref-type="bibr" rid="B36">Morlet 1889</xref>, <xref ref-type="bibr" rid="B37">1890</xref>) and some inaccurate localities recorded from Vietnam (<xref ref-type="bibr" rid="B56">Schileyko 2011</xref>). In Thailand, it is known from several localities in Chachoengsao, Srakeo and Chanthaburi Provinces.</p></tp:treatment-sec><tp:treatment-sec sec-type="remarks" id="SECID0EDSBG"><title>Remarks.</title><p><italic><tp:taxon-name><tp:taxon-name-part taxon-name-part-type="genus" reg="Ganesella">Ganesella</tp:taxon-name-part> <tp:taxon-name-part taxon-name-part-type="species" reg="rhombostoma">rhombostoma</tp:taxon-name-part></tp:taxon-name></italic> has long been overlooked and its taxonomic status has been unclear. The species has been erroneously assigned to <italic><tp:taxon-name><tp:taxon-name-part taxon-name-part-type="genus" reg="Amphidromus">Amphidromus</tp:taxon-name-part></tp:taxon-name></italic> Albers, 1850 and <italic><tp:taxon-name><tp:taxon-name-part taxon-name-part-type="genus" reg="Giardia">Giardia</tp:taxon-name-part></tp:taxon-name></italic> Ancey, 1907 (see <xref ref-type="bibr" rid="B17">Dautzenberg and Fischer 1906</xref>, <xref ref-type="bibr" rid="B56">Schileyko 2011</xref>). Yet, its trochoid shell and sub-ventrally opening aperture show that it belongs to neither of these genera, since <italic><tp:taxon-name><tp:taxon-name-part taxon-name-part-type="genus" reg="Giardia">Giardia</tp:taxon-name-part></tp:taxon-name></italic> (type species <italic><tp:taxon-name><tp:taxon-name-part taxon-name-part-type="genus" reg="Bulimus">Bulimus</tp:taxon-name-part> <tp:taxon-name-part taxon-name-part-type="species" reg="siamensis">siamensis</tp:taxon-name-part></tp:taxon-name></italic> Redfield, 1853) and <italic><tp:taxon-name><tp:taxon-name-part taxon-name-part-type="genus" reg="Amphidromus">Amphidromus</tp:taxon-name-part></tp:taxon-name></italic> (type species <italic><tp:taxon-name><tp:taxon-name-part taxon-name-part-type="genus" reg="Helix">Helix</tp:taxon-name-part> <tp:taxon-name-part taxon-name-part-type="species" reg="perversus">perversus</tp:taxon-name-part></tp:taxon-name></italic> Linnaeus, 1758) have an elongate, ovate shell, a non-deflected last whorl, an ovate and laterally opening aperture, and a narrowly opened umbilicus (see also <xref ref-type="bibr" rid="B54">Schileyko (2003)</xref> and <xref ref-type="bibr" rid="B60">Sutcharit and Panha (2006)</xref> for further comparisons). Moreover, the anatomical evidence presented here suggests that this species rather belongs to <italic><tp:taxon-name><tp:taxon-name-part taxon-name-part-type="genus" reg="Ganesella">Ganesella</tp:taxon-name-part></tp:taxon-name></italic>. However, the relationships between <italic><tp:taxon-name><tp:taxon-name-part taxon-name-part-type="genus" reg="Ganesella">Ganesella</tp:taxon-name-part></tp:taxon-name></italic> and <italic><tp:taxon-name><tp:taxon-name-part taxon-name-part-type="genus" reg="Giardia">Giardia</tp:taxon-name-part></tp:taxon-name></italic> needs further investigation by molecular analysis.</p><p>Specimens from isolated limestone outcrops at Khao Maka, Chacheongsao are smaller and have a more ovate shell without a brownish spiral band on of the last whorl (Fig. <xref ref-type="fig" rid="F3">3G</xref>). However, anatomically they are indistinguishable from typical <italic><tp:taxon-name><tp:taxon-name-part taxon-name-part-type="genus" reg="Ganesella">G.</tp:taxon-name-part> <tp:taxon-name-part taxon-name-part-type="species" reg="rhombostoma">rhombostoma</tp:taxon-name-part></tp:taxon-name></italic> and, therefore, they are considered conspecific.</p></tp:treatment-sec><tp:treatment-sec><!--Section generated to contain objects referenced in tp:taxon-treatment.--><fig id="F1" position="float" orientation="portrait"><object-id xmlns:xlink="http://www.w3.org/1999/xlink" content-type="doi" xlink:type="simple">10.3897/zookeys.870.36970.figure1</object-id><object-id xmlns:xlink="http://www.w3.org/1999/xlink" content-type="arpha" xlink:type="simple">687f689c-b1bf-548d-b30c-ffa3fe779e66</object-id><label>Figure 1.</label><caption><p><bold>A, B</bold><italic><tp:taxon-name><tp:taxon-name-part taxon-name-part-type="genus" reg="Ganesella">Ganesella</tp:taxon-name-part> <tp:taxon-name-part taxon-name-part-type="species" reg="carinella">carinella</tp:taxon-name-part></tp:taxon-name></italic> from Keng-khoy, Saraburi (shell width about 15 mm) <bold>A</bold> live snail and <bold>B</bold> snails aestivated under loose tree bark, and with white epiphrams attached on substrate <bold>C</bold><italic><tp:taxon-name><tp:taxon-name-part taxon-name-part-type="genus" reg="Ganesella">Ganesella</tp:taxon-name-part> <tp:taxon-name-part taxon-name-part-type="species" reg="rhombostoma">rhombostoma</tp:taxon-name-part></tp:taxon-name></italic> from Klong Had, Srakeo (shell height about 15 mm) <bold>D</bold><italic><tp:taxon-name><tp:taxon-name-part taxon-name-part-type="genus" reg="Globotrochus">Globotrochus</tp:taxon-name-part> <tp:taxon-name-part taxon-name-part-type="species" reg="onestera">onestera</tp:taxon-name-part></tp:taxon-name></italic> from Cuc Phuong, Vietnam (shell width about 15 mm).</p></caption><graphic xmlns:xlink="http://www.w3.org/1999/xlink" xlink:href="zookeys-870-051-g001.jpg" position="float" orientation="portrait" xlink:type="simple" id="oo_323906.jpg"><uri content-type="original_file" xlink:type="simple">https://binary.pensoft.net/fig/323906</uri></graphic></fig><fig id="F3" position="float" orientation="portrait"><object-id xmlns:xlink="http://www.w3.org/1999/xlink" content-type="doi" xlink:type="simple">10.3897/zookeys.870.36970.figure3</object-id><object-id xmlns:xlink="http://www.w3.org/1999/xlink" content-type="arpha" xlink:type="simple">d3de104b-a8f2-599c-b8f0-ee60693849f5</object-id><label>Figure 3.</label><caption><p><bold>A, B</bold><italic><tp:taxon-name><tp:taxon-name-part taxon-name-part-type="genus" reg="Ganesella">Ganesella</tp:taxon-name-part> <tp:taxon-name-part taxon-name-part-type="species" reg="carinella">carinella</tp:taxon-name-part></tp:taxon-name></italic><bold>A</bold> shell from Lopburi <named-content xmlns:xlink="http://www.w3.org/1999/xlink" content-type="dwc:institutional_code" xlink:type="simple">CUMZ</named-content> 4282 and <bold>B</bold> shell from Tam Brichinda, Chiangmai <named-content xmlns:xlink="http://www.w3.org/1999/xlink" content-type="dwc:institutional_code" xlink:type="simple">CUMZ</named-content> 4165 <bold>C–I</bold><italic><tp:taxon-name><tp:taxon-name-part taxon-name-part-type="genus" reg="Ganesella">Ganesella</tp:taxon-name-part> <tp:taxon-name-part taxon-name-part-type="species" reg="rhombostoma">rhombostoma</tp:taxon-name-part></tp:taxon-name></italic><bold>C</bold> lectotype <named-content xmlns:xlink="http://www.w3.org/1999/xlink" content-type="dwc:institutional_code" xlink:type="simple">NHMUK</named-content> 20130215/1 <bold>D</bold> paralectotype <named-content xmlns:xlink="http://www.w3.org/1999/xlink" content-type="dwc:institutional_code" xlink:type="simple">NHMUK</named-content> 20130215/2-3 <bold>E</bold> shell of “<italic><tp:taxon-name><tp:taxon-name-part taxon-name-part-type="genus" reg="Pseudobuliminus"/><tp:taxon-name-part taxon-name-part-type="species" reg="harryleei">harryleei</tp:taxon-name-part></tp:taxon-name></italic> Thach, 2017” from Cambodia <named-content xmlns:xlink="http://www.w3.org/1999/xlink" content-type="dwc:institutional_code" xlink:type="simple">FMNH</named-content> 381985 <bold>F</bold> shell from Klonghad, Srakeo <named-content xmlns:xlink="http://www.w3.org/1999/xlink" content-type="dwc:institutional_code" xlink:type="simple">CUMZ</named-content> 5132 <bold>G</bold> shell from Chachoengsao <named-content xmlns:xlink="http://www.w3.org/1999/xlink" content-type="dwc:institutional_code" xlink:type="simple">CUMZ</named-content> 5130 <bold>H</bold> shell from Sirisophon, Cambodia <named-content xmlns:xlink="http://www.w3.org/1999/xlink" content-type="dwc:institutional_code" xlink:type="simple">CUMZ</named-content> 5131 and <bold>I</bold> shell from Srakaeo <named-content xmlns:xlink="http://www.w3.org/1999/xlink" content-type="dwc:institutional_code" xlink:type="simple">CUMZ</named-content> 4286.</p></caption><graphic xmlns:xlink="http://www.w3.org/1999/xlink" xlink:href="zookeys-870-051-g003.jpg" position="float" orientation="portrait" xlink:type="simple" id="oo_323908.jpg"><uri content-type="original_file" xlink:type="simple">https://binary.pensoft.net/fig/323908</uri></graphic></fig><fig id="F5" position="float" orientation="portrait"><object-id xmlns:xlink="http://www.w3.org/1999/xlink" content-type="doi" xlink:type="simple">10.3897/zookeys.870.36970.figure5</object-id><object-id xmlns:xlink="http://www.w3.org/1999/xlink" content-type="arpha" xlink:type="simple">a47301db-6c02-5202-b91b-5335c7c1ec00</object-id><label>Figure 5.</label><caption><p><bold>A–D</bold><italic><tp:taxon-name><tp:taxon-name-part taxon-name-part-type="genus" reg="Ganesella">Ganesella</tp:taxon-name-part> <tp:taxon-name-part taxon-name-part-type="species" reg="carinella">carinella</tp:taxon-name-part></tp:taxon-name></italic> from Saraburi <bold>A</bold> general view of genital system <bold>B</bold> internal structure of penis and vagina <bold>C</bold> pallial system and pulmonary cavity and <bold>D</bold> jaw <bold>E–G</bold><italic><tp:taxon-name><tp:taxon-name-part taxon-name-part-type="genus" reg="Ganesella">Ganesella</tp:taxon-name-part> <tp:taxon-name-part taxon-name-part-type="species" reg="rhombostoma">rhombostoma</tp:taxon-name-part></tp:taxon-name></italic> from Srakaeo <bold>E</bold> general view of genital system <bold>F</bold> internal structure of penis and vagina and <bold>G</bold> jaw.</p></caption><graphic xmlns:xlink="http://www.w3.org/1999/xlink" xlink:href="zookeys-870-051-g005.jpg" position="float" orientation="portrait" xlink:type="simple" id="oo_323910.jpg"><uri content-type="original_file" xlink:type="simple">https://binary.pensoft.net/fig/323910</uri></graphic></fig><fig id="F7" position="float" orientation="portrait"><object-id xmlns:xlink="http://www.w3.org/1999/xlink" content-type="doi" xlink:type="simple">10.3897/zookeys.870.36970.figure7</object-id><object-id xmlns:xlink="http://www.w3.org/1999/xlink" content-type="arpha" xlink:type="simple">5dfc0e9e-91cd-5f89-a7ed-a312b28f0ba1</object-id><label>Figure 7.</label><caption><p>Radula. <bold>A–C</bold><italic><tp:taxon-name><tp:taxon-name-part taxon-name-part-type="genus" reg="Ganesella">Ganesella</tp:taxon-name-part> <tp:taxon-name-part taxon-name-part-type="species" reg="carinella">carinella</tp:taxon-name-part></tp:taxon-name></italic><bold>D–F</bold><italic><tp:taxon-name><tp:taxon-name-part taxon-name-part-type="genus" reg="Ganesella">Ganesella</tp:taxon-name-part> <tp:taxon-name-part taxon-name-part-type="species" reg="rhombostoma">rhombostoma</tp:taxon-name-part></tp:taxon-name></italic> and <bold>G–I</bold><italic><tp:taxon-name><tp:taxon-name-part taxon-name-part-type="genus" reg="Globotrochus">Globotrochus</tp:taxon-name-part> <tp:taxon-name-part taxon-name-part-type="species" reg="onestera">onestera</tp:taxon-name-part></tp:taxon-name></italic><bold>A, D, G</bold> central tooth with the first to the second lateral teeth <bold>B, E, H</bold> lateral teeth with the tricuspid marginal teeth transition <bold>C, F, I</bold> outermost marginal teeth. Numbers indicate order of lateral and marginal teeth. Central tooth indicated by ‘C’.</p></caption><graphic xmlns:xlink="http://www.w3.org/1999/xlink" xlink:href="zookeys-870-051-g007.jpg" position="float" orientation="portrait" xlink:type="simple" id="oo_323912.jpg"><uri content-type="original_file" xlink:type="simple">https://binary.pensoft.net/fig/323912</uri></graphic></fig><fig id="F8" position="float" orientation="portrait"><object-id xmlns:xlink="http://www.w3.org/1999/xlink" content-type="doi" xlink:type="simple">10.3897/zookeys.870.36970.figure8</object-id><object-id xmlns:xlink="http://www.w3.org/1999/xlink" content-type="arpha" xlink:type="simple">f289cf2a-2a6b-5a7a-be3a-b4bdead4874f</object-id><label>Figure 8.</label><caption><p>Geographic distribution of <italic><tp:taxon-name><tp:taxon-name-part taxon-name-part-type="genus" reg="Ganesella">Ganesella</tp:taxon-name-part></tp:taxon-name></italic> spp. and <italic><tp:taxon-name><tp:taxon-name-part taxon-name-part-type="genus" reg="Globotrochus">Globotrochus</tp:taxon-name-part></tp:taxon-name></italic> spp.</p></caption><graphic xmlns:xlink="http://www.w3.org/1999/xlink" xlink:href="zookeys-870-051-g008.jpg" position="float" orientation="portrait" xlink:type="simple" id="oo_323913.jpg"><uri content-type="original_file" xlink:type="simple">https://binary.pensoft.net/fig/323913</uri></graphic></fig></tp:treatment-sec><ref-list><ref id="B44"><mixed-citation xmlns:xlink="http://www.w3.org/1999/xlink" xlink:type="simple"><person-group><name name-style="western"><surname>Pfeiffer</surname><given-names>L</given-names></name></person-group> (<year>1868</year>) <source>Monographiae Heliceorum Viventium Supplementum Tertium.</source><publisher-name>Lipsiae</publisher-name>, <publisher-loc>F.A. Brockhaus</publisher-loc>, <size units="page">598 pp</size>.</mixed-citation></ref><ref id="B45"><mixed-citation xmlns:xlink="http://www.w3.org/1999/xlink" xlink:type="simple"><person-group><name name-style="western"><surname>Pfeiffer</surname><given-names>L</given-names></name><name name-style="western"><surname>Clessin</surname><given-names>S</given-names></name></person-group> (<year>1881</year>) <source>Nomenclator Heliceorum Viventium.</source><publisher-name>Cassellis</publisher-name>, <publisher-loc>Sumptibus Theodori Fischeri</publisher-loc>, <size units="page">617 pp</size>.</mixed-citation></ref><ref id="B36"><mixed-citation xmlns:xlink="http://www.w3.org/1999/xlink" xlink:type="simple"><person-group><name name-style="western"><surname>Morlet</surname><given-names>L</given-names></name></person-group> (<year>1889</year>) <article-title>Catalogue des coquilles recueillies, par M. Pavie dans le Cambodge et le Royaume de Siam, et description ďespèces nouvelles (1).</article-title><source>Journal de Conchyliologie</source><volume>37</volume>: <fpage>121</fpage>–<lpage>199</lpage>.</mixed-citation></ref><ref id="B37"><mixed-citation xmlns:xlink="http://www.w3.org/1999/xlink" xlink:type="simple"><person-group><name name-style="western"><surname>Morlet</surname><given-names>L</given-names></name></person-group> (<year>1890</year>) <article-title>Contribution à la faune malacologique du Cambodge et du Siam.</article-title><source>Journal de Conchyliologie</source><volume>38</volume>: <fpage>119</fpage>–<lpage>122</lpage>.</mixed-citation></ref><ref id="B19"><mixed-citation xmlns:xlink="http://www.w3.org/1999/xlink" xlink:type="simple"><person-group><name name-style="western"><surname>Fischer</surname><given-names>H</given-names></name><name name-style="western"><surname>Dautzenberg</surname><given-names>P</given-names></name></person-group> (<year>1904</year>) Catalogue des mollusques terrestres et fluviatiles de ľIndo-Chine orientale cites jusqu’ à ce jour. In: Mission Pavie, Indo-Chine 1879–1895, Études diverses III. Recherches sur ľHistoire Naturelle de ľIndo-Chine orientale. Ernest Leroux, Éditeur, Paris, 390–450.</mixed-citation></ref><ref id="B17"><mixed-citation xmlns:xlink="http://www.w3.org/1999/xlink" xlink:type="simple"><person-group><name name-style="western"><surname>Dautzenberg</surname><given-names>P</given-names></name><name name-style="western"><surname>Fischer</surname><given-names>H</given-names></name></person-group> (<year>1906</year>) <article-title>Liste des mollusques récoltés par M.H. Mansuy en Indo-Chine et au Yunnan et description ďespèces nouvelles.</article-title><source>Journal de Conchyliologie</source><volume>54</volume>: <fpage>343</fpage>–<lpage>471</lpage>.</mixed-citation></ref><ref id="B56"><mixed-citation xmlns:xlink="http://www.w3.org/1999/xlink" xlink:type="simple"><person-group><name name-style="western"><surname>Schileyko</surname><given-names>AA</given-names></name></person-group> (<year>2011</year>) <article-title>Check-list of land pulmonate molluscs of Vietnam (<tp:taxon-name><tp:taxon-name-part taxon-name-part-type="class">Gastropoda</tp:taxon-name-part></tp:taxon-name>: <tp:taxon-name><tp:taxon-name-part taxon-name-part-type="order">Stylommatophora</tp:taxon-name-part></tp:taxon-name>).</article-title><source>Ruthenica</source><volume>20</volume>: <fpage>1</fpage>–<lpage>68</lpage>.</mixed-citation></ref><ref id="B54"><mixed-citation xmlns:xlink="http://www.w3.org/1999/xlink" xlink:type="simple"><person-group><name name-style="western"><surname>Schileyko</surname><given-names>AA</given-names></name></person-group> (<year>2003</year>) Treatise on recent terrestrial pulmonate mollusks, <tp:taxon-name><tp:taxon-name-part taxon-name-part-type="family">Trigonochlamydidae</tp:taxon-name-part></tp:taxon-name>, <tp:taxon-name><tp:taxon-name-part taxon-name-part-type="family">Papillodermidae</tp:taxon-name-part></tp:taxon-name>, <tp:taxon-name><tp:taxon-name-part taxon-name-part-type="family">Vitrinidae</tp:taxon-name-part></tp:taxon-name>, <tp:taxon-name><tp:taxon-name-part taxon-name-part-type="family">Limacidae</tp:taxon-name-part></tp:taxon-name>, <tp:taxon-name><tp:taxon-name-part taxon-name-part-type="family">Bielziidae</tp:taxon-name-part></tp:taxon-name>, <tp:taxon-name><tp:taxon-name-part taxon-name-part-type="family">Agriolimacidae</tp:taxon-name-part></tp:taxon-name>, <tp:taxon-name><tp:taxon-name-part taxon-name-part-type="family">Boettgerillidae</tp:taxon-name-part></tp:taxon-name> and <tp:taxon-name><tp:taxon-name-part taxon-name-part-type="family">Camaenidae</tp:taxon-name-part></tp:taxon-name>. Ruthenica, Supplement 2, Part 11: 1467–1626.</mixed-citation></ref><ref id="B60"><mixed-citation xmlns:xlink="http://www.w3.org/1999/xlink" xlink:type="simple"><person-group><name name-style="western"><surname>Sutcharit</surname><given-names>C</given-names></name><name name-style="western"><surname>Panha</surname><given-names>S</given-names></name></person-group> (<year>2006</year>) <article-title>Taxonomic review of the tree snail <italic><tp:taxon-name><tp:taxon-name-part taxon-name-part-type="genus">Amphidromus</tp:taxon-name-part></tp:taxon-name></italic> Albers, 1850 (<tp:taxon-name><tp:taxon-name-part taxon-name-part-type="infraclass">Pulmonata</tp:taxon-name-part></tp:taxon-name>: <tp:taxon-name><tp:taxon-name-part taxon-name-part-type="family">Camaenidae</tp:taxon-name-part></tp:taxon-name>) in Thailand and adjacent areas: <tp:taxon-name><tp:taxon-name-part taxon-name-part-type="infraspecific-rank">subgenus</tp:taxon-name-part> <tp:taxon-name-part taxon-name-part-type="subgenus">Amphidromus</tp:taxon-name-part></tp:taxon-name>.</article-title><source>Journal of Molluscan Studies</source><volume>72</volume>: <fpage>1</fpage>–<lpage>30</lpage>. <ext-link xlink:type="simple" ext-link-type="doi" xlink:href="10.1093/mollus/eyi044">https://doi.org/10.1093/mollus/eyi044</ext-link></mixed-citation></ref></ref-list></tp:taxon-treatment>
