# Supplementary material for: Re-description of the type species of the genera Ganesella Blanford, 1863 and Globotrochus Haas, 1935; with description of a new Ganesella species from Thailand (Eupulmonata, Camaenidae)
Source: Zookeys. 2019 Aug 7;870:51–76. doi: 10.3897/zookeys.870.36970 (PMC6694067; doi:10.3897/zookeys.870.36970)
Supplement: XML Treatment for Ganesella halabalah [file zookeys.870.36970-treatment6.xml]

<!DOCTYPE tp:taxon-treatment
  PUBLIC "-//TaxonX//DTD Taxonomic Treatment Publishing DTD v0 20100105//EN" "tax-treatment-NSO.dtd">
<tp:taxon-treatment xmlns:tp="http://www.plazi.org/taxpub"><tp:treatment-meta><kwd-group><label>Taxon classification</label><kwd><named-content xmlns:xlink="http://www.w3.org/1999/xlink" content-type="kingdom">Animalia</named-content></kwd><kwd><named-content xmlns:xlink="http://www.w3.org/1999/xlink" content-type="order">Stylommatophora</named-content></kwd><kwd><named-content xmlns:xlink="http://www.w3.org/1999/xlink" content-type="family">Camaenidae</named-content></kwd></kwd-group><mixed-citation publication-type="journal"><person-group><name><surname>Sutcharit</surname><given-names>Chirasak</given-names></name><name><surname>Backeljau</surname><given-names>Thierry</given-names></name><name><surname>Panha</surname><given-names>Somsak</given-names></name></person-group><article-title>Re-description of the type species of the genera <italic><tp:taxon-name><tp:taxon-name-part taxon-name-part-type="genus" reg="Ganesella">Ganesella</tp:taxon-name-part></tp:taxon-name></italic> Blanford, 1863 and <italic><tp:taxon-name><tp:taxon-name-part taxon-name-part-type="genus" reg="Globotrochus">Globotrochus</tp:taxon-name-part></tp:taxon-name></italic> Haas, 1935; with description of a new <italic><tp:taxon-name><tp:taxon-name-part taxon-name-part-type="genus" reg="Ganesella">Ganesella</tp:taxon-name-part></tp:taxon-name></italic> species from Thailand (<tp:taxon-name><tp:taxon-name-part taxon-name-part-type="suborder">Eupulmonata</tp:taxon-name-part></tp:taxon-name>, <tp:taxon-name><tp:taxon-name-part taxon-name-part-type="family">Camaenidae</tp:taxon-name-part></tp:taxon-name>)</article-title><source>Zookeys</source><day>07</day><month>8</month><year>2019</year><volume>870</volume><fpage>51</fpage><lpage>76</lpage><pub-id pub-id-type="doi">10.3897/zookeys.870.36970</pub-id></mixed-citation></tp:treatment-meta><tp:nomenclature><tp:taxon-name><object-id xmlns:xlink="http://www.w3.org/1999/xlink" content-type="arpha" xlink:type="simple">5DCCA8AC5A4C549BB284EE5CF0D4B4CC</object-id>
              <tp:taxon-name-part taxon-name-part-type="genus" reg="Ganesella">Ganesella</tp:taxon-name-part>
              <tp:taxon-name-part taxon-name-part-type="species" reg="halabalah">halabalah</tp:taxon-name-part>
              <object-id xmlns:xlink="http://www.w3.org/1999/xlink" content-type="zoobank" xlink:type="simple">http://zoobank.org/65AC036B-D3B7-4AE4-A363-5496D1F42146</object-id>
            </tp:taxon-name><tp:taxon-authority>Sutcharit &amp; Panha</tp:taxon-authority><tp:taxon-status xmlns:xlink="http://www.w3.org/1999/xlink" xlink:type="simple">sp. nov.</tp:taxon-status><xref ref-type="fig" rid="F4">Figures 4A–C</xref><xref ref-type="fig" rid="F8">, 8</xref></tp:nomenclature><tp:treatment-sec sec-type="type material" id="SECID0ENXBG"><title>Type material.</title><p>Holotype <named-content xmlns:xlink="http://www.w3.org/1999/xlink" content-type="dwc:institutional_code" xlink:type="simple">CUMZ</named-content> 2608 (Fig. <xref ref-type="fig" rid="F4">4A</xref>, height 22.6 mm, width 23.3 mm, 5¾ whorls), paratypes <named-content xmlns:xlink="http://www.w3.org/1999/xlink" content-type="dwc:institutional_code" xlink:type="simple">CUMZ</named-content> 2599 (3 shells; Fig. <xref ref-type="fig" rid="F4">4B</xref>, height 22.0 mm, width 22.1 mm) from the type locality. Paratype <named-content xmlns:xlink="http://www.w3.org/1999/xlink" content-type="dwc:institutional_code" xlink:type="simple">ZMB</named-content> 53120 (1 shell; Fig. <xref ref-type="fig" rid="F4">4C</xref>) ex. Waterstradt coll. from Gunung Tahan, Kelantan, Malaysia.</p><fig id="F4" position="float" orientation="portrait"><object-id xmlns:xlink="http://www.w3.org/1999/xlink" content-type="doi" xlink:type="simple">10.3897/zookeys.870.36970.figure4</object-id><object-id xmlns:xlink="http://www.w3.org/1999/xlink" content-type="arpha" xlink:type="simple">19a122cc-4290-50e6-9929-d95c1ea848b8</object-id><label>Figure 4.</label><caption><p><bold>A–C</bold><italic><tp:taxon-name><tp:taxon-name-part taxon-name-part-type="genus" reg="Ganesella">Ganesella</tp:taxon-name-part> <tp:taxon-name-part taxon-name-part-type="species" reg="halabalah">halabalah</tp:taxon-name-part></tp:taxon-name></italic> sp. nov. <bold>A</bold> holotype <named-content xmlns:xlink="http://www.w3.org/1999/xlink" content-type="dwc:institutional_code" xlink:type="simple">CUMZ</named-content> 2608 <bold>B</bold> paratype <named-content xmlns:xlink="http://www.w3.org/1999/xlink" content-type="dwc:institutional_code" xlink:type="simple">CUMZ</named-content> 2599 from the type locality and <bold>C</bold> paratype <named-content xmlns:xlink="http://www.w3.org/1999/xlink" content-type="dwc:institutional_code" xlink:type="simple">ZMB</named-content> 53120 from Kelantan, Malaysia <bold>D</bold><italic><tp:taxon-name><tp:taxon-name-part taxon-name-part-type="genus" reg="Ganesella">Ganesella</tp:taxon-name-part> <tp:taxon-name-part taxon-name-part-type="species" reg="perakensis">perakensis</tp:taxon-name-part></tp:taxon-name></italic>, syntype <named-content xmlns:xlink="http://www.w3.org/1999/xlink" content-type="dwc:institutional_code" xlink:type="simple">MNHN</named-content>-IM-2000-1964. <bold>E–G</bold><italic><tp:taxon-name><tp:taxon-name-part taxon-name-part-type="genus" reg="Globotrochus">Globotrochus</tp:taxon-name-part> <tp:taxon-name-part taxon-name-part-type="species" reg="onestera">onestera</tp:taxon-name-part></tp:taxon-name></italic><bold>E</bold> lectotype <named-content xmlns:xlink="http://www.w3.org/1999/xlink" content-type="dwc:institutional_code" xlink:type="simple">MNHN</named-content>-IM-2000-32456 <bold>F</bold> holotype of “<italic><tp:taxon-name><tp:taxon-name-part taxon-name-part-type="genus" reg="Diastole"/><tp:taxon-name-part taxon-name-part-type="species" reg="simonei">simonei</tp:taxon-name-part></tp:taxon-name></italic> Thach &amp; Huber, 2017” <named-content xmlns:xlink="http://www.w3.org/1999/xlink" content-type="dwc:institutional_code" xlink:type="simple">MNHN</named-content>-IM-2000-33206 and <bold>G</bold> specimen from Vietnam <named-content xmlns:xlink="http://www.w3.org/1999/xlink" content-type="dwc:institutional_code" xlink:type="simple">CUMZ</named-content> 5218 <bold>H</bold><italic><tp:taxon-name><tp:taxon-name-part taxon-name-part-type="genus" reg="Globotrochus">Globotrochus</tp:taxon-name-part> <tp:taxon-name-part taxon-name-part-type="species" reg="mellea">mellea</tp:taxon-name-part></tp:taxon-name></italic>, holotype <named-content xmlns:xlink="http://www.w3.org/1999/xlink" content-type="dwc:institutional_code" xlink:type="simple">RBINS</named-content>/MT/ 525051.</p></caption><graphic xmlns:xlink="http://www.w3.org/1999/xlink" xlink:href="zookeys-870-051-g004.jpg" position="float" orientation="portrait" xlink:type="simple" id="oo_323909.jpg"><uri content-type="original_file" xlink:type="simple">https://binary.pensoft.net/fig/323909</uri></graphic></fig></tp:treatment-sec><tp:treatment-sec sec-type="type locality" id="SECID0EO4BG"><title>Type locality.</title><p>Sirindhorn Waterfall, Hala-Bala Wildlife Sanctuary, Waeng District, Narathivat Province, Thailand.</p></tp:treatment-sec><tp:treatment-sec sec-type="diagnosis" id="SECID0ET4BG"><title>Diagnosis.</title><p>The dextral, large, trocoid shell with pale green to yellow colour, obtuse apex and apertural lip with prominent beak-like deflection.</p></tp:treatment-sec><tp:treatment-sec sec-type="description" id="SECID0EY4BG"><title>Description.</title><p><bold>Shell.</bold> Shell medium-sized (height 23.6 mm, width 25.1 mm), thin, dextral and trochoid. Apex obtuse; embryonic shell smooth and black. Whorls 5-6, increasing regularly, smooth; suture wide and shallow; shell surface with thin growth lines. Last whorl large, with well-developed peripheral keel and blunt at lower periphery. Shell colour pale green or yellow to monochrome creamy; earlier whorls paler; with or without brown spiral band on peripheral keel and lower periphery. Periostracum thin corneous, brownish and translucent. Aperture relatively large, semi-ovate; parietal callus transparent; columella wide and whitish. Apertural lip expanded, whitish, and angled with prominent beak-like deflection at peripheral keel. Umbilicus rimate and partially obscured by lower apertural lip.</p></tp:treatment-sec><tp:treatment-sec sec-type="etymology" id="SECID0EA5BG"><title>Etymology.</title><p>The specific name is derived from the type locality Hala-Bala Wildlife Sanctuary, Narathivat, Thailand.</p></tp:treatment-sec><tp:treatment-sec sec-type="distribution" id="SECID0EF5BG"><title>Distribution.</title><p>This new species is currently known from the type locality (in Narathivat, Thailand) and Gunung Tahan, Kelantan, Malaysia, which is about 150 km south of the type locality. The latter shell (Fig. <xref ref-type="fig" rid="F4">4C</xref>) was collected in 1901 in a tropical rain forest. This shell is in all aspects identical to the unique name-bearing type.</p></tp:treatment-sec><tp:treatment-sec sec-type="remarks" id="SECID0EP5BG"><title>Remarks.</title><p>Even though <italic><tp:taxon-name><tp:taxon-name-part taxon-name-part-type="genus" reg="Ganesella">Ganesella</tp:taxon-name-part> <tp:taxon-name-part taxon-name-part-type="species" reg="halabalah">halabalah</tp:taxon-name-part></tp:taxon-name></italic> sp. nov. is described from empty shells, its unique features mean that it cannot be confused with any other camaenid species from the area. Yet, with its trochoid shell and its prominent, beak-like apertural rostrum, <italic><tp:taxon-name><tp:taxon-name-part taxon-name-part-type="genus" reg="Ganesella">G.</tp:taxon-name-part> <tp:taxon-name-part taxon-name-part-type="species" reg="halabalah">halabalah</tp:taxon-name-part></tp:taxon-name></italic> sp. nov. does resemble a <tp:taxon-name><tp:taxon-name-part taxon-name-part-type="subfamily">Papuininae</tp:taxon-name-part></tp:taxon-name> phenotype. However, the geographic distribution of the <tp:taxon-name><tp:taxon-name-part taxon-name-part-type="subfamily">Papuininae</tp:taxon-name-part></tp:taxon-name> is largely restricted to New Guinea, Australia and Melanesia (<xref ref-type="bibr" rid="B54">Schileyko 2003</xref>), though excluding the Greater Sunda Islands and Indochina. Given that the Malay Peninsula is a remote area for land snail dispersal between Australasia and Indochina (<xref ref-type="bibr" rid="B25">Hausdorf 2000</xref>), further anatomical and molecular evidence is needed to assess an eventual relationship with <tp:taxon-name><tp:taxon-name-part taxon-name-part-type="subfamily">Papuininae</tp:taxon-name-part></tp:taxon-name>.</p><p>This new species clearly differs from all <italic><tp:taxon-name><tp:taxon-name-part taxon-name-part-type="genus" reg="Ganesella">Ganesella</tp:taxon-name-part></tp:taxon-name></italic> and other land snail species known in Indochina. The most similar species is <italic><tp:taxon-name><tp:taxon-name-part taxon-name-part-type="genus" reg="Ganesella">Ganesella</tp:taxon-name-part> <tp:taxon-name-part taxon-name-part-type="species" reg="perakensis">perakensis</tp:taxon-name-part></tp:taxon-name></italic> (Crosse, 1879) from Malaysia, which has a much smaller (average shell height &lt; 10 mm), thin shell, and a simple apertural lip (Fig. <xref ref-type="fig" rid="F4">4D</xref>). <italic><tp:taxon-name><tp:taxon-name-part taxon-name-part-type="genus" reg="Ganesella">Ganesella</tp:taxon-name-part> <tp:taxon-name-part taxon-name-part-type="species" reg="halabalah">halabalah</tp:taxon-name-part></tp:taxon-name></italic> sp. nov. has a larger shell (average shell height &gt; 20 mm), an obtuse apex and an aperture lip with a typical, prominent beak-like deflection.</p><p>The new species also differs from all <italic><tp:taxon-name><tp:taxon-name-part taxon-name-part-type="genus" reg="Kenyirus">Kenyirus</tp:taxon-name-part></tp:taxon-name></italic> Clements &amp; Tan, 2012 species from Malaysia by having a conical spire, yellowish shell and narrower umbilicus. While <italic><tp:taxon-name><tp:taxon-name-part taxon-name-part-type="genus" reg="Kenyirus">K.</tp:taxon-name-part> <tp:taxon-name-part taxon-name-part-type="species" reg="sodhii">sodhii</tp:taxon-name-part></tp:taxon-name></italic> Clements &amp; Tan, 2012 has a depressed spire, long spout-like apertural rostrum on the peripheral keel, and 3-4 brownish spiral bands on the last whorl. In comparison <italic><tp:taxon-name><tp:taxon-name-part taxon-name-part-type="genus" reg="Kenyirus">K.</tp:taxon-name-part> <tp:taxon-name-part taxon-name-part-type="species" reg="sheema">sheema</tp:taxon-name-part></tp:taxon-name></italic> Foon et al., 2015 has subglobose shell, an angular last whorl, and with two brownish spiral bands below the periphery; while <italic><tp:taxon-name><tp:taxon-name-part taxon-name-part-type="genus" reg="Kenyirus">K.</tp:taxon-name-part> <tp:taxon-name-part taxon-name-part-type="species" reg="balingensis">balingensis</tp:taxon-name-part></tp:taxon-name></italic> Tan et al., 2017 has a smaller and brownish shell.</p><fig id="F5" position="float" orientation="portrait"><object-id xmlns:xlink="http://www.w3.org/1999/xlink" content-type="doi" xlink:type="simple">10.3897/zookeys.870.36970.figure5</object-id><object-id xmlns:xlink="http://www.w3.org/1999/xlink" content-type="arpha" xlink:type="simple">a47301db-6c02-5202-b91b-5335c7c1ec00</object-id><label>Figure 5.</label><caption><p><bold>A–D</bold><italic><tp:taxon-name><tp:taxon-name-part taxon-name-part-type="genus" reg="Ganesella">Ganesella</tp:taxon-name-part> <tp:taxon-name-part taxon-name-part-type="species" reg="carinella">carinella</tp:taxon-name-part></tp:taxon-name></italic> from Saraburi <bold>A</bold> general view of genital system <bold>B</bold> internal structure of penis and vagina <bold>C</bold> pallial system and pulmonary cavity and <bold>D</bold> jaw <bold>E–G</bold><italic><tp:taxon-name><tp:taxon-name-part taxon-name-part-type="genus" reg="Ganesella">Ganesella</tp:taxon-name-part> <tp:taxon-name-part taxon-name-part-type="species" reg="rhombostoma">rhombostoma</tp:taxon-name-part></tp:taxon-name></italic> from Srakaeo <bold>E</bold> general view of genital system <bold>F</bold> internal structure of penis and vagina and <bold>G</bold> jaw.</p></caption><graphic xmlns:xlink="http://www.w3.org/1999/xlink" xlink:href="zookeys-870-051-g005.jpg" position="float" orientation="portrait" xlink:type="simple" id="oo_323910.jpg"><uri content-type="original_file" xlink:type="simple">https://binary.pensoft.net/fig/323910</uri></graphic></fig></tp:treatment-sec><tp:treatment-sec><!--Section generated to contain objects referenced in tp:taxon-treatment.--><fig id="F8" position="float" orientation="portrait"><object-id xmlns:xlink="http://www.w3.org/1999/xlink" content-type="doi" xlink:type="simple">10.3897/zookeys.870.36970.figure8</object-id><object-id xmlns:xlink="http://www.w3.org/1999/xlink" content-type="arpha" xlink:type="simple">f289cf2a-2a6b-5a7a-be3a-b4bdead4874f</object-id><label>Figure 8.</label><caption><p>Geographic distribution of <italic><tp:taxon-name><tp:taxon-name-part taxon-name-part-type="genus" reg="Ganesella">Ganesella</tp:taxon-name-part></tp:taxon-name></italic> spp. and <italic><tp:taxon-name><tp:taxon-name-part taxon-name-part-type="genus" reg="Globotrochus">Globotrochus</tp:taxon-name-part></tp:taxon-name></italic> spp.</p></caption><graphic xmlns:xlink="http://www.w3.org/1999/xlink" xlink:href="zookeys-870-051-g008.jpg" position="float" orientation="portrait" xlink:type="simple" id="oo_323913.jpg"><uri content-type="original_file" xlink:type="simple">https://binary.pensoft.net/fig/323913</uri></graphic></fig></tp:treatment-sec><ref-list><ref id="B54"><mixed-citation xmlns:xlink="http://www.w3.org/1999/xlink" xlink:type="simple"><person-group><name name-style="western"><surname>Schileyko</surname><given-names>AA</given-names></name></person-group> (<year>2003</year>) Treatise on recent terrestrial pulmonate mollusks, <tp:taxon-name><tp:taxon-name-part taxon-name-part-type="family">Trigonochlamydidae</tp:taxon-name-part></tp:taxon-name>, <tp:taxon-name><tp:taxon-name-part taxon-name-part-type="family">Papillodermidae</tp:taxon-name-part></tp:taxon-name>, <tp:taxon-name><tp:taxon-name-part taxon-name-part-type="family">Vitrinidae</tp:taxon-name-part></tp:taxon-name>, <tp:taxon-name><tp:taxon-name-part taxon-name-part-type="family">Limacidae</tp:taxon-name-part></tp:taxon-name>, <tp:taxon-name><tp:taxon-name-part taxon-name-part-type="family">Bielziidae</tp:taxon-name-part></tp:taxon-name>, <tp:taxon-name><tp:taxon-name-part taxon-name-part-type="family">Agriolimacidae</tp:taxon-name-part></tp:taxon-name>, <tp:taxon-name><tp:taxon-name-part taxon-name-part-type="family">Boettgerillidae</tp:taxon-name-part></tp:taxon-name> and <tp:taxon-name><tp:taxon-name-part taxon-name-part-type="family">Camaenidae</tp:taxon-name-part></tp:taxon-name>. Ruthenica, Supplement 2, Part 11: 1467–1626.</mixed-citation></ref><ref id="B25"><mixed-citation xmlns:xlink="http://www.w3.org/1999/xlink" xlink:type="simple"><person-group><name name-style="western"><surname>Hausdorf</surname><given-names>B</given-names></name></person-group> (<year>2000</year>) <article-title>Biogeography of the <italic><tp:taxon-name><tp:taxon-name-part taxon-name-part-type="genus">Limacoidea</tp:taxon-name-part></tp:taxon-name></italic> sensu lato (<tp:taxon-name><tp:taxon-name-part taxon-name-part-type="class">Gastropoda</tp:taxon-name-part></tp:taxon-name>: <tp:taxon-name><tp:taxon-name-part taxon-name-part-type="order">Stylommatophora</tp:taxon-name-part></tp:taxon-name>): vicariance events and long-distance dispersal.</article-title><source>Journal of Biogeography</source><volume>27</volume>: <fpage>379</fpage>–<lpage>390</lpage>. <ext-link xlink:type="simple" ext-link-type="doi" xlink:href="10.1046/j.1365-2699.2000.00403.x">https://doi.org/10.1046/j.1365-2699.2000.00403.x</ext-link></mixed-citation></ref></ref-list></tp:taxon-treatment>
