# Supplementary material for: Re-description of the type species of the genera Ganesella Blanford, 1863 and Globotrochus Haas, 1935; with description of a new Ganesella species from Thailand (Eupulmonata, Camaenidae)
Source: Zookeys. 2019 Aug 7;870:51–76. doi: 10.3897/zookeys.870.36970 (PMC6694067; doi:10.3897/zookeys.870.36970)
Supplement: XML Treatment for Globotrochus [file zookeys.870.36970-treatment7.xml]

<!DOCTYPE tp:taxon-treatment
  PUBLIC "-//TaxonX//DTD Taxonomic Treatment Publishing DTD v0 20100105//EN" "tax-treatment-NSO.dtd">
<tp:taxon-treatment xmlns:tp="http://www.plazi.org/taxpub"><tp:treatment-meta><kwd-group><label>Taxon classification</label><kwd><named-content xmlns:xlink="http://www.w3.org/1999/xlink" content-type="kingdom">Animalia</named-content></kwd><kwd><named-content xmlns:xlink="http://www.w3.org/1999/xlink" content-type="order">Stylommatophora</named-content></kwd><kwd><named-content xmlns:xlink="http://www.w3.org/1999/xlink" content-type="family">Camaenidae</named-content></kwd></kwd-group><mixed-citation publication-type="journal"><person-group><name><surname>Sutcharit</surname><given-names>Chirasak</given-names></name><name><surname>Backeljau</surname><given-names>Thierry</given-names></name><name><surname>Panha</surname><given-names>Somsak</given-names></name></person-group><article-title>Re-description of the type species of the genera <italic><tp:taxon-name><tp:taxon-name-part taxon-name-part-type="genus" reg="Ganesella">Ganesella</tp:taxon-name-part></tp:taxon-name></italic> Blanford, 1863 and <italic><tp:taxon-name><tp:taxon-name-part taxon-name-part-type="genus" reg="Globotrochus">Globotrochus</tp:taxon-name-part></tp:taxon-name></italic> Haas, 1935; with description of a new <italic><tp:taxon-name><tp:taxon-name-part taxon-name-part-type="genus" reg="Ganesella">Ganesella</tp:taxon-name-part></tp:taxon-name></italic> species from Thailand (<tp:taxon-name><tp:taxon-name-part taxon-name-part-type="suborder">Eupulmonata</tp:taxon-name-part></tp:taxon-name>, <tp:taxon-name><tp:taxon-name-part taxon-name-part-type="family">Camaenidae</tp:taxon-name-part></tp:taxon-name>)</article-title><source>Zookeys</source><day>07</day><month>8</month><year>2019</year><volume>870</volume><fpage>51</fpage><lpage>76</lpage><pub-id pub-id-type="doi">10.3897/zookeys.870.36970</pub-id></mixed-citation></tp:treatment-meta><tp:nomenclature><label>Genus</label><tp:taxon-name><object-id xmlns:xlink="http://www.w3.org/1999/xlink" content-type="arpha" xlink:type="simple">A693D35D5A785082898FBDE1A3D2BC12</object-id>
              <tp:taxon-name-part taxon-name-part-type="genus" reg="Globotrochus">Globotrochus</tp:taxon-name-part>
            </tp:taxon-name><tp:taxon-authority>Haas, 1935</tp:taxon-authority><tp:nomenclature-citation-list><tp:nomenclature-citation><tp:taxon-name>
                  <tp:taxon-name-part taxon-name-part-type="genus" reg="Ganesella">Ganesella</tp:taxon-name-part> (<tp:taxon-name-part taxon-name-part-type="subgenus" reg="Globotrochus">Globotrochus</tp:taxon-name-part>)</tp:taxon-name><comment>Haas, 1935: 47. <xref ref-type="bibr" rid="B71">Zilch 1960</xref>: 611. <xref ref-type="bibr" rid="B72">Zilch 1966</xref>: 210.</comment></tp:nomenclature-citation><tp:nomenclature-citation><tp:taxon-name>
                  <tp:taxon-name-part taxon-name-part-type="genus" reg="Globotrochus">Globotrochus</tp:taxon-name-part></tp:taxon-name><comment>: <xref ref-type="bibr" rid="B54">Schileyko 2003</xref>: 1519. <xref ref-type="bibr" rid="B56">Schileyko 2011</xref>: 46.</comment></tp:nomenclature-citation></tp:nomenclature-citation-list></tp:nomenclature><tp:treatment-sec sec-type="type species" id="SECID0EWGAI"><title>Type species.</title><p><italic><tp:taxon-name><tp:taxon-name-part taxon-name-part-type="genus" reg="Helix">Helix</tp:taxon-name-part> <tp:taxon-name-part taxon-name-part-type="species" reg="onestera">onestera</tp:taxon-name-part></tp:taxon-name></italic> Mabille, 1887, by monotypy.</p></tp:treatment-sec><tp:treatment-sec sec-type="description" id="SECID0EHHAI"><title>Description.</title><p>Shell trochoid, thin, translucent, 4-6 slightly convex whorls. Last whorl angulated or carinated, slightly descending in front. Colour light yellowish-brown. Embryonic shell smooth. Post apical whorls with irregular, thin, radial ridges and spiral line (smooth below peripheral angle or keel). Aperture ovate, moderately oblique, with slightly expanded and reflexed margins. Umbilicus closed. Shell height ranged from 16 to 17 mm and shell width ranged from 21 to 22 mm.</p><p>Genitalia typical of camaenids, but with thin (small size and fully functional) male genital organs (penis and epiphallus).</p><p>Radular teeth triangular and tricuspid.</p></tp:treatment-sec><tp:treatment-sec sec-type="remarks" id="SECID0EOHAI"><title>Remarks.</title><p>The weak development of male genitalia in <italic><tp:taxon-name><tp:taxon-name-part taxon-name-part-type="genus" reg="Globotrochus">Globotrochus</tp:taxon-name-part></tp:taxon-name></italic> is unusual among the Indochinese taxa, but is common in papuinid genera, such as <italic><tp:taxon-name><tp:taxon-name-part taxon-name-part-type="genus" reg="Papustyla">Papustyla</tp:taxon-name-part></tp:taxon-name></italic> Pilsbry, 1893, <italic><tp:taxon-name><tp:taxon-name-part taxon-name-part-type="genus" reg="Letitia">Letitia</tp:taxon-name-part></tp:taxon-name></italic> Iredale, 1941, <italic><tp:taxon-name><tp:taxon-name-part taxon-name-part-type="genus" reg="Papunella">Papunella</tp:taxon-name-part></tp:taxon-name></italic> Clench &amp; Turner, 1959 and <italic><tp:taxon-name><tp:taxon-name-part taxon-name-part-type="genus" reg="Wahgia">Wahgia</tp:taxon-name-part></tp:taxon-name></italic> Clench &amp; Turner, 1959 (<xref ref-type="bibr" rid="B54">Schileyko 2003</xref>). However, <tp:taxon-name><tp:taxon-name-part taxon-name-part-type="subfamily">Papuininae</tp:taxon-name-part></tp:taxon-name> are geographically confined to New Guinea, Australia and Melanesia (<xref ref-type="bibr" rid="B54">Schileyko 2003</xref>), and have never been recorded in Indochina. Therefore, it seems as if ‘weak male genital parts’ is an autapomorphy of <italic><tp:taxon-name><tp:taxon-name-part taxon-name-part-type="genus" reg="Globotrochus">Globotrochus</tp:taxon-name-part></tp:taxon-name></italic>.</p><p><italic><tp:taxon-name><tp:taxon-name-part taxon-name-part-type="genus" reg="Globotrochus">Globotrochus</tp:taxon-name-part></tp:taxon-name></italic> differs from all other camaenid genera in Indochina (i.e., <italic><tp:taxon-name><tp:taxon-name-part taxon-name-part-type="genus" reg="Chloritis">Chloritis</tp:taxon-name-part></tp:taxon-name></italic>, <italic><tp:taxon-name><tp:taxon-name-part taxon-name-part-type="genus" reg="Satsuma">Satsuma</tp:taxon-name-part></tp:taxon-name></italic>, <italic><tp:taxon-name><tp:taxon-name-part taxon-name-part-type="genus" reg="Ganesella">Ganesella</tp:taxon-name-part></tp:taxon-name></italic> and <italic><tp:taxon-name><tp:taxon-name-part taxon-name-part-type="genus" reg="Neocepolis">Neocepolis</tp:taxon-name-part></tp:taxon-name></italic>) by its weakly developed male genital organs. In contrast, the genera <italic><tp:taxon-name><tp:taxon-name-part taxon-name-part-type="genus" reg="Chloritis">Chloritis</tp:taxon-name-part></tp:taxon-name></italic>, <italic><tp:taxon-name><tp:taxon-name-part taxon-name-part-type="genus" reg="Ganesella">Ganesella</tp:taxon-name-part></tp:taxon-name></italic> and <italic><tp:taxon-name><tp:taxon-name-part taxon-name-part-type="genus" reg="Neocepolis">Neocepolis</tp:taxon-name-part></tp:taxon-name></italic> have typical camaenid genitalia, with well-developed male genital organs, including a relatively short to long penis, an epiphallus and penial verge, and a short to long flagellum. Furthermore, <italic><tp:taxon-name><tp:taxon-name-part taxon-name-part-type="genus" reg="Ganesella">Ganesella</tp:taxon-name-part></tp:taxon-name></italic> has no penial appendix. <italic><tp:taxon-name><tp:taxon-name-part taxon-name-part-type="genus" reg="Satsuma">Satsuma</tp:taxon-name-part></tp:taxon-name></italic> has a fully-developed male genital organ, with a short to long penial appendage, but without a penial verge (<xref ref-type="bibr" rid="B58">Solem 1993</xref>, <xref ref-type="bibr" rid="B54">Schileyko 2003</xref>, <xref ref-type="bibr" rid="B55">2004</xref>, <xref ref-type="bibr" rid="B59">Sutcharit et al. 2007</xref>, <xref ref-type="bibr" rid="B61">Sutcharit and Panha 2010</xref>).</p><p>Currently, only two nominal species are assigned to <italic><tp:taxon-name><tp:taxon-name-part taxon-name-part-type="genus" reg="Globotrochus">Globotrochus</tp:taxon-name-part></tp:taxon-name></italic>. Based on the literature, museum specimens and recent field surveys, it seems as if <italic><tp:taxon-name><tp:taxon-name-part taxon-name-part-type="genus" reg="Globotrochus">Globotrochus</tp:taxon-name-part></tp:taxon-name></italic> is restricted to the north of Vietnam (<xref ref-type="bibr" rid="B67">Vermeulen and Maassen 2003</xref>, <xref ref-type="bibr" rid="B54">Schileyko 2003</xref>, <xref ref-type="bibr" rid="B56">2011</xref>). However, an ambiguous locality record from Elephant Mountain, Laos (sensu <xref ref-type="bibr" rid="B56">Schileyko 2011</xref>: 46) needs verification.</p></tp:treatment-sec><ref-list><ref id="B71"><mixed-citation xmlns:xlink="http://www.w3.org/1999/xlink" xlink:type="simple"><person-group><name name-style="western"><surname>Zilch</surname><given-names>A</given-names></name></person-group> (<year>1960</year>) <tp:taxon-name><tp:taxon-name-part taxon-name-part-type="class">Gastropoda</tp:taxon-name-part></tp:taxon-name>, <tp:taxon-name><tp:taxon-name-part taxon-name-part-type="subclass">Euthyneura</tp:taxon-name-part></tp:taxon-name>. In: Schindewolf OH (Ed.) Handbuch der Paläozoologie, Band 6, <tp:taxon-name><tp:taxon-name-part taxon-name-part-type="class">Gastropoda</tp:taxon-name-part></tp:taxon-name>. Gebrüder Borntraeger, Berlin, 601–834 pp.</mixed-citation></ref><ref id="B72"><mixed-citation xmlns:xlink="http://www.w3.org/1999/xlink" xlink:type="simple"><person-group><name name-style="western"><surname>Zilch</surname><given-names>A</given-names></name></person-group> (<year>1966</year>) <article-title>Die Typen und Typoide des Natur-Museums Senckenberg 34: <tp:taxon-name><tp:taxon-name-part taxon-name-part-type="phylum">Mollusca</tp:taxon-name-part></tp:taxon-name>, <tp:taxon-name><tp:taxon-name-part taxon-name-part-type="family">Camaenidae</tp:taxon-name-part></tp:taxon-name> (4).</article-title><source>Archiv für Molluskenkunde</source><volume>95</volume>: <fpage>197</fpage>–<lpage>223</lpage>.</mixed-citation></ref><ref id="B54"><mixed-citation xmlns:xlink="http://www.w3.org/1999/xlink" xlink:type="simple"><person-group><name name-style="western"><surname>Schileyko</surname><given-names>AA</given-names></name></person-group> (<year>2003</year>) Treatise on recent terrestrial pulmonate mollusks, <tp:taxon-name><tp:taxon-name-part taxon-name-part-type="family">Trigonochlamydidae</tp:taxon-name-part></tp:taxon-name>, <tp:taxon-name><tp:taxon-name-part taxon-name-part-type="family">Papillodermidae</tp:taxon-name-part></tp:taxon-name>, <tp:taxon-name><tp:taxon-name-part taxon-name-part-type="family">Vitrinidae</tp:taxon-name-part></tp:taxon-name>, <tp:taxon-name><tp:taxon-name-part taxon-name-part-type="family">Limacidae</tp:taxon-name-part></tp:taxon-name>, <tp:taxon-name><tp:taxon-name-part taxon-name-part-type="family">Bielziidae</tp:taxon-name-part></tp:taxon-name>, <tp:taxon-name><tp:taxon-name-part taxon-name-part-type="family">Agriolimacidae</tp:taxon-name-part></tp:taxon-name>, <tp:taxon-name><tp:taxon-name-part taxon-name-part-type="family">Boettgerillidae</tp:taxon-name-part></tp:taxon-name> and <tp:taxon-name><tp:taxon-name-part taxon-name-part-type="family">Camaenidae</tp:taxon-name-part></tp:taxon-name>. Ruthenica, Supplement 2, Part 11: 1467–1626.</mixed-citation></ref><ref id="B56"><mixed-citation xmlns:xlink="http://www.w3.org/1999/xlink" xlink:type="simple"><person-group><name name-style="western"><surname>Schileyko</surname><given-names>AA</given-names></name></person-group> (<year>2011</year>) <article-title>Check-list of land pulmonate molluscs of Vietnam (<tp:taxon-name><tp:taxon-name-part taxon-name-part-type="class">Gastropoda</tp:taxon-name-part></tp:taxon-name>: <tp:taxon-name><tp:taxon-name-part taxon-name-part-type="order">Stylommatophora</tp:taxon-name-part></tp:taxon-name>).</article-title><source>Ruthenica</source><volume>20</volume>: <fpage>1</fpage>–<lpage>68</lpage>.</mixed-citation></ref><ref id="B58"><mixed-citation xmlns:xlink="http://www.w3.org/1999/xlink" xlink:type="simple"><person-group><name name-style="western"><surname>Solem</surname><given-names>A</given-names></name></person-group> (<year>1993</year>) <article-title>Camaenid land snails from southern and eastern South Australia, excluding Kangaroo Island. Records of the Southern Australian Museum, Monograph Series No.</article-title><volume>2</volume>: <fpage>1</fpage>–<lpage>425</lpage>.</mixed-citation></ref><ref id="B55"><mixed-citation xmlns:xlink="http://www.w3.org/1999/xlink" xlink:type="simple"><person-group><name name-style="western"><surname>Schileyko</surname><given-names>AA</given-names></name></person-group> (<year>2004</year>) Treatise on recent terrestrial pulmonate mollusks, <tp:taxon-name><tp:taxon-name-part taxon-name-part-type="family">Bradybaenidae</tp:taxon-name-part></tp:taxon-name>, <tp:taxon-name><tp:taxon-name-part taxon-name-part-type="family">Monadeniidae</tp:taxon-name-part></tp:taxon-name>, <tp:taxon-name><tp:taxon-name-part taxon-name-part-type="family">Xanthonychidae</tp:taxon-name-part></tp:taxon-name>, <tp:taxon-name><tp:taxon-name-part taxon-name-part-type="family">Epiphragmophoridae</tp:taxon-name-part></tp:taxon-name>, <tp:taxon-name><tp:taxon-name-part taxon-name-part-type="family">Helminthoglyptidae</tp:taxon-name-part></tp:taxon-name>, <tp:taxon-name><tp:taxon-name-part taxon-name-part-type="family">Elonidae</tp:taxon-name-part></tp:taxon-name>, <tp:taxon-name><tp:taxon-name-part taxon-name-part-type="family">Humboldtianidae</tp:taxon-name-part></tp:taxon-name>, <tp:taxon-name><tp:taxon-name-part taxon-name-part-type="family">Sphincterochilidae</tp:taxon-name-part></tp:taxon-name> and <tp:taxon-name><tp:taxon-name-part taxon-name-part-type="family">Cochlicellidae</tp:taxon-name-part></tp:taxon-name>. Ruthenica, Supplement 2, Part 12: 1627–1763.</mixed-citation></ref><ref id="B59"><mixed-citation xmlns:xlink="http://www.w3.org/1999/xlink" xlink:type="simple"><person-group><name name-style="western"><surname>Sutcharit</surname><given-names>C</given-names></name><name name-style="western"><surname>Naggs</surname><given-names>F</given-names></name><name name-style="western"><surname>Panha</surname><given-names>S</given-names></name></person-group> (<year>2007</year>) <article-title>Systematic review of the land snail genus <italic><tp:taxon-name><tp:taxon-name-part taxon-name-part-type="genus">Neocepolis</tp:taxon-name-part></tp:taxon-name></italic> Pilsbry, 1891 (<tp:taxon-name><tp:taxon-name-part taxon-name-part-type="infraclass">Pulmonata</tp:taxon-name-part></tp:taxon-name>: <tp:taxon-name><tp:taxon-name-part taxon-name-part-type="family">Camaenidae</tp:taxon-name-part></tp:taxon-name>) from north Vietnam.</article-title><source>Journal of Natural History</source><volume>41</volume>: <fpage>612</fpage>–<lpage>631</lpage>. <ext-link xlink:type="simple" ext-link-type="doi" xlink:href="10.1080/00222930701243941">https://doi.org/10.1080/00222930701243941</ext-link></mixed-citation></ref><ref id="B61"><mixed-citation xmlns:xlink="http://www.w3.org/1999/xlink" xlink:type="simple"><person-group><name name-style="western"><surname>Sutcharit</surname><given-names>C</given-names></name><name name-style="western"><surname>Panha</surname><given-names>S</given-names></name></person-group> (<year>2010</year>) <article-title>Taxonomic re-evaluation of <italic><tp:taxon-name><tp:taxon-name-part taxon-name-part-type="genus">Chloritis</tp:taxon-name-part> <tp:taxon-name-part taxon-name-part-type="species">bifoveata</tp:taxon-name-part></tp:taxon-name></italic> (Benson, 1856) and <italic><tp:taxon-name><tp:taxon-name-part taxon-name-part-type="genus">C.</tp:taxon-name-part> <tp:taxon-name-part taxon-name-part-type="species">diplochone</tp:taxon-name-part></tp:taxon-name></italic> Möllendorff, 1898 (<tp:taxon-name><tp:taxon-name-part taxon-name-part-type="infraclass">Pulmonata</tp:taxon-name-part></tp:taxon-name>: <tp:taxon-name><tp:taxon-name-part taxon-name-part-type="family">Camaenidae</tp:taxon-name-part></tp:taxon-name>).</article-title><source>Journal of Conchology</source><volume>40</volume>: <fpage>277</fpage>–<lpage>285</lpage>.</mixed-citation></ref><ref id="B67"><mixed-citation xmlns:xlink="http://www.w3.org/1999/xlink" xlink:type="simple"><person-group><name name-style="western"><surname>Vermeulen</surname><given-names>JJ</given-names></name><name name-style="western"><surname>Maassen</surname><given-names>WJM</given-names></name></person-group> (<year>2003</year>) The non-marine mollusks fauna of the Pu Luong, Cuc Phuongh, Phu Ly and Ha Long regions in Northern Vietnam. A survey for the Vietnam Programme of FFT (Flora and Fauna International), 35 pp.</mixed-citation></ref></ref-list></tp:taxon-treatment>
