# Supplementary material for: Re-description of the type species of the genera Ganesella Blanford, 1863 and Globotrochus Haas, 1935; with description of a new Ganesella species from Thailand (Eupulmonata, Camaenidae)
Source: Zookeys. 2019 Aug 7;870:51–76. doi: 10.3897/zookeys.870.36970 (PMC6694067; doi:10.3897/zookeys.870.36970)
Supplement: XML Treatment for Globotrochus onestera [file zookeys.870.36970-treatment8.xml]

<!DOCTYPE tp:taxon-treatment
  PUBLIC "-//TaxonX//DTD Taxonomic Treatment Publishing DTD v0 20100105//EN" "tax-treatment-NSO.dtd">
<tp:taxon-treatment xmlns:tp="http://www.plazi.org/taxpub"><tp:treatment-meta><kwd-group><label>Taxon classification</label><kwd><named-content xmlns:xlink="http://www.w3.org/1999/xlink" content-type="kingdom">Animalia</named-content></kwd><kwd><named-content xmlns:xlink="http://www.w3.org/1999/xlink" content-type="order">Stylommatophora</named-content></kwd><kwd><named-content xmlns:xlink="http://www.w3.org/1999/xlink" content-type="family">Camaenidae</named-content></kwd></kwd-group><mixed-citation publication-type="journal"><person-group><name><surname>Sutcharit</surname><given-names>Chirasak</given-names></name><name><surname>Backeljau</surname><given-names>Thierry</given-names></name><name><surname>Panha</surname><given-names>Somsak</given-names></name></person-group><article-title>Re-description of the type species of the genera <italic><tp:taxon-name><tp:taxon-name-part taxon-name-part-type="genus" reg="Ganesella">Ganesella</tp:taxon-name-part></tp:taxon-name></italic> Blanford, 1863 and <italic><tp:taxon-name><tp:taxon-name-part taxon-name-part-type="genus" reg="Globotrochus">Globotrochus</tp:taxon-name-part></tp:taxon-name></italic> Haas, 1935; with description of a new <italic><tp:taxon-name><tp:taxon-name-part taxon-name-part-type="genus" reg="Ganesella">Ganesella</tp:taxon-name-part></tp:taxon-name></italic> species from Thailand (<tp:taxon-name><tp:taxon-name-part taxon-name-part-type="suborder">Eupulmonata</tp:taxon-name-part></tp:taxon-name>, <tp:taxon-name><tp:taxon-name-part taxon-name-part-type="family">Camaenidae</tp:taxon-name-part></tp:taxon-name>)</article-title><source>Zookeys</source><day>07</day><month>8</month><year>2019</year><volume>870</volume><fpage>51</fpage><lpage>76</lpage><pub-id pub-id-type="doi">10.3897/zookeys.870.36970</pub-id></mixed-citation></tp:treatment-meta><tp:nomenclature><tp:taxon-name><object-id xmlns:xlink="http://www.w3.org/1999/xlink" content-type="arpha" xlink:type="simple">F42E007E12175C8FBADD1AB02D8613DB</object-id>
              <tp:taxon-name-part taxon-name-part-type="genus" reg="Globotrochus">Globotrochus</tp:taxon-name-part>
              <tp:taxon-name-part taxon-name-part-type="species" reg="onestera">onestera</tp:taxon-name-part>
            </tp:taxon-name><tp:taxon-authority>(Mabille, 1887)</tp:taxon-authority><xref ref-type="fig" rid="F1">Figs 1D</xref><xref ref-type="fig" rid="F4">, 4E–G</xref><xref ref-type="fig" rid="F6">, 6</xref><xref ref-type="fig" rid="F7">, 7G–I</xref><xref ref-type="fig" rid="F8">, 8</xref><tp:nomenclature-citation-list><tp:nomenclature-citation><tp:taxon-name>
                  <tp:taxon-name-part taxon-name-part-type="genus" reg="Helix">Helix</tp:taxon-name-part> <tp:taxon-name-part taxon-name-part-type="species" reg="onestera">onestera</tp:taxon-name-part></tp:taxon-name><comment>Mabille, 1887a: 3. <xref ref-type="bibr" rid="B32">Mabille 1887b</xref>: 89, 90, pl. 2, figs 4, 5. <xref ref-type="bibr" rid="B18">Dautzenberg and Fischer 1908</xref>: 184, 185. <xref ref-type="bibr" rid="B23">Haas 1935</xref>: 46, 47. <xref ref-type="bibr" rid="B19">Fischer and Dautzenberg 1904</xref>: 404.</comment></tp:nomenclature-citation><tp:nomenclature-citation><tp:taxon-name>
                  <tp:taxon-name-part taxon-name-part-type="genus" reg="Ganesella">Ganesella</tp:taxon-name-part> (<tp:taxon-name-part taxon-name-part-type="subgenus" reg="Globotrochus">Globotrochus</tp:taxon-name-part>) <tp:taxon-name-part taxon-name-part-type="species" reg="onestera">onestera</tp:taxon-name-part></tp:taxon-name><comment>: <xref ref-type="bibr" rid="B71">Zilch 1960</xref>: 611, fig. 2143. <xref ref-type="bibr" rid="B72">Zilch 1966</xref>: 210.</comment></tp:nomenclature-citation><tp:nomenclature-citation><tp:taxon-name>
                  <tp:taxon-name-part taxon-name-part-type="genus" reg="Ganesella">Ganesella</tp:taxon-name-part> <tp:taxon-name-part taxon-name-part-type="species" reg="onestera">onestera</tp:taxon-name-part></tp:taxon-name><comment>: <xref ref-type="bibr" rid="B52">Richardson 1985</xref>: 140.</comment></tp:nomenclature-citation><tp:nomenclature-citation><tp:taxon-name>
                  <tp:taxon-name-part taxon-name-part-type="genus" reg="Globotrochus">Globotrochus</tp:taxon-name-part> <tp:taxon-name-part taxon-name-part-type="species" reg="onestera">onestera</tp:taxon-name-part></tp:taxon-name><comment>: <xref ref-type="bibr" rid="B54">Schileyko 2003</xref>: 1519, fig. 1959. <xref ref-type="bibr" rid="B56">Schileyko 2011</xref>: 46. <xref ref-type="bibr" rid="B27">Inkhavilay et al. 2019</xref>: 152, fig. 60c.</comment></tp:nomenclature-citation><tp:nomenclature-citation><tp:taxon-name>
                  <tp:taxon-name-part taxon-name-part-type="genus" reg="Diastole">Diastole</tp:taxon-name-part> <tp:taxon-name-part taxon-name-part-type="species" reg="simonei">simonei</tp:taxon-name-part></tp:taxon-name><comment>Thach &amp; Huber in <xref ref-type="bibr" rid="B64">Thach 2017</xref>: 34, 35, figs 418–420. Type locality: Nho Quan District, Ninh Binh Province, North Vietnam. New Synonym.</comment></tp:nomenclature-citation></tp:nomenclature-citation-list></tp:nomenclature><tp:treatment-sec sec-type="type locality" id="SECID0ERSAI"><title>Type locality.</title><p>Tonkin [north Vietnam].</p></tp:treatment-sec><tp:treatment-sec sec-type="material" id="SECID0EWSAI"><title>Material examined.</title><p><bold>Type material</bold>. This species was described on the basis of shells from the Balansa coll. <xref ref-type="bibr" rid="B32">Mabille (1887b</xref>: 89, 90, pl. 2, figs 4, 5) re-published the description of the species with an illustration of a shell. The <named-content xmlns:xlink="http://www.w3.org/1999/xlink" content-type="dwc:institutional_code" xlink:type="simple">MNHN</named-content>-Malacologie collection contains two lots with syntypes. The first lot is from the Balansa coll. and consists of two shells with an original label giving the taxon name, collection locality and marked with the word “M. Balansa 1887. Type”. One of the two shells is not damaged and its size closely matches the measurements in the original description and the illustration of <xref ref-type="bibr" rid="B32">Mabille (1887b</xref>: pl. 2, figs 4, 5). This shell is, therefore, here designated as the lectotype <named-content xmlns:xlink="http://www.w3.org/1999/xlink" content-type="dwc:institutional_code" xlink:type="simple">MNHN</named-content>-IM-2000-32456/1 (Fig. <xref ref-type="fig" rid="F4">4E</xref>, height 15.1 mm, width 20.5 mm, 5 whorls). The second shell is broken up into three pieces and becomes the paralectoype <named-content xmlns:xlink="http://www.w3.org/1999/xlink" content-type="dwc:institutional_code" xlink:type="simple">MNHN</named-content>-IM-2000-32456/2 (1 shell). The second lot <named-content xmlns:xlink="http://www.w3.org/1999/xlink" content-type="dwc:institutional_code" xlink:type="simple">MNHN</named-content>-IM-2000-2073 consists of a shell with the marking “Type” on its label. Yet, this lot does not belong to the Balansa collection and was subsequently labeled as “<italic><tp:taxon-name><tp:taxon-name-part taxon-name-part-type="genus" reg="Helix">H.</tp:taxon-name-part> <tp:taxon-name-part taxon-name-part-type="species" reg="onestera">onestera</tp:taxon-name-part></tp:taxon-name></italic> J. Mab. var.”. Therefore, we exclude this lot from the type series of this nominal species (<xref ref-type="bibr" rid="B26">ICZN 1999</xref>: Art. 72.4.1).</p></tp:treatment-sec><tp:treatment-sec sec-type="material" id="SECID0EZUAI"><title>Other material.</title><p><bold>VIETNAM</bold>: Nho Quan, District, Ninh Binh Province, North Vietnam: holotype of <italic><tp:taxon-name><tp:taxon-name-part taxon-name-part-type="genus" reg="Diastole">Diastole</tp:taxon-name-part> <tp:taxon-name-part taxon-name-part-type="species" reg="simonei">simonei</tp:taxon-name-part></tp:taxon-name></italic> Thach &amp; Huber, 2017 <named-content xmlns:xlink="http://www.w3.org/1999/xlink" content-type="dwc:institutional_code" xlink:type="simple">MNHN</named-content>-IM-2000-33206 (1 shell; Fig. <xref ref-type="fig" rid="F4">4F</xref>). Buc-Kan, Tonkin: <named-content xmlns:xlink="http://www.w3.org/1999/xlink" content-type="dwc:institutional_code" xlink:type="simple">NHMUK</named-content> Kennard coll. (1 shell), <named-content xmlns:xlink="http://www.w3.org/1999/xlink" content-type="dwc:institutional_code" xlink:type="simple">MNHN</named-content> (1 juvenile shell). Haiphong, Tonkin: <named-content xmlns:xlink="http://www.w3.org/1999/xlink" content-type="dwc:institutional_code" xlink:type="simple">NHMUK</named-content> 1893.12.8.21–22 (2 shells), <named-content xmlns:xlink="http://www.w3.org/1999/xlink" content-type="dwc:institutional_code" xlink:type="simple">NHMUK</named-content> Salisbury ex Beddome coll. (2 shells), <named-content xmlns:xlink="http://www.w3.org/1999/xlink" content-type="dwc:institutional_code" xlink:type="simple">SMF</named-content> 27512 (3 shells), <named-content xmlns:xlink="http://www.w3.org/1999/xlink" content-type="dwc:institutional_code" xlink:type="simple">SMF</named-content> 297452 (2 shells), <named-content xmlns:xlink="http://www.w3.org/1999/xlink" content-type="dwc:institutional_code" xlink:type="simple">ZMB</named-content> 47931 (1 shells), <named-content xmlns:xlink="http://www.w3.org/1999/xlink" content-type="dwc:institutional_code" xlink:type="simple">NHMW</named-content> 23331 (1 shell). Nin-Cho, Nga Ba Tha, Tonkin: <named-content xmlns:xlink="http://www.w3.org/1999/xlink" content-type="dwc:institutional_code" xlink:type="simple">SMF</named-content> 297450 (3 shells), <named-content xmlns:xlink="http://www.w3.org/1999/xlink" content-type="dwc:institutional_code" xlink:type="simple">NHMW</named-content> 11734 (2 shells), <named-content xmlns:xlink="http://www.w3.org/1999/xlink" content-type="dwc:institutional_code" xlink:type="simple">NHMW</named-content> 50818 (2 shells), <named-content xmlns:xlink="http://www.w3.org/1999/xlink" content-type="dwc:institutional_code" xlink:type="simple">NHMW</named-content> Rusnov coll. (2 shells). Da-Bac, Tonkin: <named-content xmlns:xlink="http://www.w3.org/1999/xlink" content-type="dwc:institutional_code" xlink:type="simple">SMF</named-content> 297451 (3 shells). Cuc Phuong National Park, Nho Quan District, Ninh Binh Province (<named-content xmlns:xlink="http://www.w3.org/1999/xlink" content-type="dwc:verbatimCoordinates" xlink:type="simple"><named-content content-type="geo-json" specific-use="{&#34;type&#34;:&#34;Point&#34;,&#34;coordinates&#34;:[105.714528,20.249722]}" id="NCID0EDZAI" xlink:type="simple">20°14'59.0"N, 105°42'52.3"E</named-content></named-content>): <named-content xmlns:xlink="http://www.w3.org/1999/xlink" content-type="dwc:institutional_code" xlink:type="simple">CUMZ</named-content> 5128 (Fig. <xref ref-type="fig" rid="F4">4G</xref>), 5129.</p></tp:treatment-sec><tp:treatment-sec sec-type="description" id="SECID0EUZAI"><title>Description.</title><p><bold>Shell.</bold> Shell medium-sized, dextral, thin and trochoid. Apex acute; embryonic shell smooth with brownish colour. Whorls 5-6, increasing regularly, slightly convex and slightly shouldered near suture; suture wide and shallow. Shell surface smooth or with fine growth lines. Last whorl large, angular with strong keel, beneath slightly convex. Shell monochrome, light brownish and translucent. Aperture semi-ovate; lip slightly expanded and brownish; parietal callus thin. Umbilicus closed; columella small and whitish.</p><p><bold>Genitalia.</bold> Male genital organ (<italic>N</italic> = 3) thin (small size and fully function). Atrium (<abbrev xmlns:xlink="http://www.w3.org/1999/xlink" xlink:title="atrium" id="ABBRID0EC1AI" xlink:type="simple">at</abbrev>) short, about as long as penis. Penis (p) short, proximally cylindrical, distally like a short, but wider tube. Penial sheath and penial verge absent. Epiphallus (e) small, as long as penis; flagellum absent. Vas deferens (<abbrev xmlns:xlink="http://www.w3.org/1999/xlink" xlink:title="vas deferens" id="ABBRID0EG1AI" xlink:type="simple">vd</abbrev>), short, narrow, extending from free oviduct to tip of epiphallus. Penial retractor muscle (<abbrev xmlns:xlink="http://www.w3.org/1999/xlink" xlink:title="penial retractor muscle" id="ABBRID0EK1AI" xlink:type="simple">pr</abbrev>) relatively thin and long (Fig. <xref ref-type="fig" rid="F6">6A</xref>).</p><p>Vagina (v), cylindrical, short, size and shape similar to atrium. Gametolytic duct (<abbrev xmlns:xlink="http://www.w3.org/1999/xlink" xlink:title="gametolytic duct" id="ABBRID0EU1AI" xlink:type="simple">gd</abbrev>) long and narrow; distally terminating at gametolytic sac (<abbrev xmlns:xlink="http://www.w3.org/1999/xlink" xlink:title="gametolytic sac" id="ABBRID0EY1AI" xlink:type="simple">gs</abbrev>). Free oviduct (<abbrev xmlns:xlink="http://www.w3.org/1999/xlink" xlink:title="free oviduct" id="ABBRID0E31AI" xlink:type="simple">fo</abbrev>) relatively long; oviduct widened by curled lobules. Albumen gland (<abbrev xmlns:xlink="http://www.w3.org/1999/xlink" xlink:title="albumen gland" id="ABBRID0EA2AI" xlink:type="simple">ag</abbrev>) curved lingulate. Hermaphroditic duct (<abbrev xmlns:xlink="http://www.w3.org/1999/xlink" xlink:title="hermaphroditic duct" id="ABBRID0EE2AI" xlink:type="simple">hd</abbrev>) convoluted and located between hermaphrodic gland (<abbrev xmlns:xlink="http://www.w3.org/1999/xlink" xlink:title="hermaphroditic gland" id="ABBRID0EI2AI" xlink:type="simple">hg</abbrev>) (Fig. <xref ref-type="fig" rid="F6">6A</xref>).</p><p>Internal walls of vagina with several smooth surfaces of longitudinal pilasters (<abbrev xmlns:xlink="http://www.w3.org/1999/xlink" xlink:title="vaginal pilaster" id="ABBRID0ES2AI" xlink:type="simple">vp</abbrev>). Vaginal wall itself with strong longitudinal ridges through the vaginal chamber (Fig. <xref ref-type="fig" rid="F6">6B</xref>).</p><p><bold>Radula.</bold> Teeth arranged in anteriorly pointed, nearly straight rows, each row containing about 79 (39-1-39) teeth. Central tooth symmetric tricuspid, mesocone large with pointed cusp, ectocone very small and located in the middle of tooth. Lateral and marginal teeth undivided. Inner teeth (no. 1-14) asymmetric tricuspid, endocone and ectocone small, and mesocone large with pointed cusp (Fig. <xref ref-type="fig" rid="F7">7G, H</xref>). Outermost teeth tricuspid, endocone small and located close to apex of teeth; mesocone relatively large with curved cusp, and ectocone located at base and cusps sometimes split into two pointed cusps (Fig. <xref ref-type="fig" rid="F7">7H, I</xref>).</p><p>Jaw crescent, with anteriorly convex cutting margin. Vertical ribs prominent, variable in number and size (Fig. <xref ref-type="fig" rid="F6">6D</xref>).</p><p><bold>Pallial system.</bold> Typical sigmurethran; heart (auricle and ventricle) located left of kidney (on right in Fig. <xref ref-type="fig" rid="F6">6C</xref>). Pulmonary cavity approximately 5× longer than wide. Pulmonary vein and venation on lung roof distinct and well developed. Kidney elongated, slender and extending from posterior side of cavity to approximately half of pulmonary cavity. Ureter sigmoidal, closed tube arising from apex of kidney, extending along right side of kidney, recurving adjacent to rectum. Rectal opening adjacent to anus and mantle collar (Fig. <xref ref-type="fig" rid="F6">6C</xref>).</p><fig id="F6" position="float" orientation="portrait"><object-id xmlns:xlink="http://www.w3.org/1999/xlink" content-type="doi" xlink:type="simple">10.3897/zookeys.870.36970.figure6</object-id><object-id xmlns:xlink="http://www.w3.org/1999/xlink" content-type="arpha" xlink:type="simple">7f373336-ba15-57b4-bf82-1e334a8eab46</object-id><label>Figure 6.</label><caption><p>Anatomy of <italic><tp:taxon-name><tp:taxon-name-part taxon-name-part-type="genus" reg="Globotrochus">Globotrochus</tp:taxon-name-part> <tp:taxon-name-part taxon-name-part-type="species" reg="onestera">onestera</tp:taxon-name-part></tp:taxon-name></italic> from Cuc Phuong, Vietnam. <bold>A</bold> general view of genital system <bold>B</bold> internal structure of vaginal chamber <bold>C</bold> pallial system and pulmonary cavity and <bold>D</bold> jaw.</p></caption><graphic xmlns:xlink="http://www.w3.org/1999/xlink" xlink:href="zookeys-870-051-g006.jpg" position="float" orientation="portrait" xlink:type="simple" id="oo_323911.jpg"><uri content-type="original_file" xlink:type="simple">https://binary.pensoft.net/fig/323911</uri></graphic></fig></tp:treatment-sec><tp:treatment-sec sec-type="distribution" id="SECID0EY4AI"><title>Distribution.</title><p>This species is known from the type locality and recent records from Cuc Phuong National Park, Ninh Binh, and Nui Con Vui near Hai Phong, in northern Vietnam (<xref ref-type="bibr" rid="B56">Schileyko 2011</xref>).</p></tp:treatment-sec><tp:treatment-sec sec-type="remarks" id="SECID0EC5AI"><title>Remark.</title><p>Live specimens of this species were collected for the first time in 2006 at Cuc Phuong, Vietnam. This is a very humid area with tropical forest patches and limestone karst. The snails were collected on small shrubs, suggesting that it may be an arboreal species.</p><p>Recently, <xref ref-type="bibr" rid="B64">Thach (2017)</xref> described a new species from Vietnam under the southern Pacific Islands endemic genus <italic><tp:taxon-name><tp:taxon-name-part taxon-name-part-type="genus" reg="Diastole">Diastole</tp:taxon-name-part></tp:taxon-name></italic> Gude, 1913 (see <xref ref-type="bibr" rid="B53">Schileyko 2002</xref>). The species <italic><tp:taxon-name><tp:taxon-name-part taxon-name-part-type="genus" reg="Diastole">Diastole</tp:taxon-name-part> <tp:taxon-name-part taxon-name-part-type="species" reg="simonei">simonei</tp:taxon-name-part></tp:taxon-name></italic> Thach &amp; Huber, 2017 was described from the same geographical area as <italic><tp:taxon-name><tp:taxon-name-part taxon-name-part-type="genus" reg="Globotrochus">Globotrochus</tp:taxon-name-part> <tp:taxon-name-part taxon-name-part-type="species" reg="onestera">onestera</tp:taxon-name-part></tp:taxon-name></italic>, the original description of which did not mention this species. The type specimens of <italic><tp:taxon-name><tp:taxon-name-part taxon-name-part-type="genus" reg="Globotrochus">Globotrochus</tp:taxon-name-part> <tp:taxon-name-part taxon-name-part-type="species" reg="onestera">onestera</tp:taxon-name-part></tp:taxon-name></italic> and <italic><tp:taxon-name><tp:taxon-name-part taxon-name-part-type="genus" reg="Diastole">Diastole</tp:taxon-name-part> <tp:taxon-name-part taxon-name-part-type="species" reg="simonei">simonei</tp:taxon-name-part></tp:taxon-name></italic> are identical in all characters. Hence, we treat <italic><tp:taxon-name><tp:taxon-name-part taxon-name-part-type="genus" reg="Diastole">Diastole</tp:taxon-name-part> <tp:taxon-name-part taxon-name-part-type="species" reg="simonei">simonei</tp:taxon-name-part></tp:taxon-name></italic> Thach &amp; Huber, 2017 as a junior subjective synonym of <italic><tp:taxon-name><tp:taxon-name-part taxon-name-part-type="genus" reg="Globotrochus">Globotrochus</tp:taxon-name-part> <tp:taxon-name-part taxon-name-part-type="species" reg="onestera">onestera</tp:taxon-name-part></tp:taxon-name></italic>.</p><fig id="F7" position="float" orientation="portrait"><object-id xmlns:xlink="http://www.w3.org/1999/xlink" content-type="doi" xlink:type="simple">10.3897/zookeys.870.36970.figure7</object-id><object-id xmlns:xlink="http://www.w3.org/1999/xlink" content-type="arpha" xlink:type="simple">5dfc0e9e-91cd-5f89-a7ed-a312b28f0ba1</object-id><label>Figure 7.</label><caption><p>Radula. <bold>A–C</bold><italic><tp:taxon-name><tp:taxon-name-part taxon-name-part-type="genus" reg="Ganesella">Ganesella</tp:taxon-name-part> <tp:taxon-name-part taxon-name-part-type="species" reg="carinella">carinella</tp:taxon-name-part></tp:taxon-name></italic><bold>D–F</bold><italic><tp:taxon-name><tp:taxon-name-part taxon-name-part-type="genus" reg="Ganesella">Ganesella</tp:taxon-name-part> <tp:taxon-name-part taxon-name-part-type="species" reg="rhombostoma">rhombostoma</tp:taxon-name-part></tp:taxon-name></italic> and <bold>G–I</bold><italic><tp:taxon-name><tp:taxon-name-part taxon-name-part-type="genus" reg="Globotrochus">Globotrochus</tp:taxon-name-part> <tp:taxon-name-part taxon-name-part-type="species" reg="onestera">onestera</tp:taxon-name-part></tp:taxon-name></italic><bold>A, D, G</bold> central tooth with the first to the second lateral teeth <bold>B, E, H</bold> lateral teeth with the tricuspid marginal teeth transition <bold>C, F, I</bold> outermost marginal teeth. Numbers indicate order of lateral and marginal teeth. Central tooth indicated by ‘C’.</p></caption><graphic xmlns:xlink="http://www.w3.org/1999/xlink" xlink:href="zookeys-870-051-g007.jpg" position="float" orientation="portrait" xlink:type="simple" id="oo_323912.jpg"><uri content-type="original_file" xlink:type="simple">https://binary.pensoft.net/fig/323912</uri></graphic></fig></tp:treatment-sec><tp:treatment-sec><!--Section generated to contain objects referenced in tp:taxon-treatment.--><fig id="F1" position="float" orientation="portrait"><object-id xmlns:xlink="http://www.w3.org/1999/xlink" content-type="doi" xlink:type="simple">10.3897/zookeys.870.36970.figure1</object-id><object-id xmlns:xlink="http://www.w3.org/1999/xlink" content-type="arpha" xlink:type="simple">687f689c-b1bf-548d-b30c-ffa3fe779e66</object-id><label>Figure 1.</label><caption><p><bold>A, B</bold><italic><tp:taxon-name><tp:taxon-name-part taxon-name-part-type="genus" reg="Ganesella">Ganesella</tp:taxon-name-part> <tp:taxon-name-part taxon-name-part-type="species" reg="carinella">carinella</tp:taxon-name-part></tp:taxon-name></italic> from Keng-khoy, Saraburi (shell width about 15 mm) <bold>A</bold> live snail and <bold>B</bold> snails aestivated under loose tree bark, and with white epiphrams attached on substrate <bold>C</bold><italic><tp:taxon-name><tp:taxon-name-part taxon-name-part-type="genus" reg="Ganesella">Ganesella</tp:taxon-name-part> <tp:taxon-name-part taxon-name-part-type="species" reg="rhombostoma">rhombostoma</tp:taxon-name-part></tp:taxon-name></italic> from Klong Had, Srakeo (shell height about 15 mm) <bold>D</bold><italic><tp:taxon-name><tp:taxon-name-part taxon-name-part-type="genus" reg="Globotrochus">Globotrochus</tp:taxon-name-part> <tp:taxon-name-part taxon-name-part-type="species" reg="onestera">onestera</tp:taxon-name-part></tp:taxon-name></italic> from Cuc Phuong, Vietnam (shell width about 15 mm).</p></caption><graphic xmlns:xlink="http://www.w3.org/1999/xlink" xlink:href="zookeys-870-051-g001.jpg" position="float" orientation="portrait" xlink:type="simple" id="oo_323906.jpg"><uri content-type="original_file" xlink:type="simple">https://binary.pensoft.net/fig/323906</uri></graphic></fig><fig id="F4" position="float" orientation="portrait"><object-id xmlns:xlink="http://www.w3.org/1999/xlink" content-type="doi" xlink:type="simple">10.3897/zookeys.870.36970.figure4</object-id><object-id xmlns:xlink="http://www.w3.org/1999/xlink" content-type="arpha" xlink:type="simple">19a122cc-4290-50e6-9929-d95c1ea848b8</object-id><label>Figure 4.</label><caption><p><bold>A–C</bold><italic><tp:taxon-name><tp:taxon-name-part taxon-name-part-type="genus" reg="Ganesella">Ganesella</tp:taxon-name-part> <tp:taxon-name-part taxon-name-part-type="species" reg="halabalah">halabalah</tp:taxon-name-part></tp:taxon-name></italic> sp. nov. <bold>A</bold> holotype <named-content xmlns:xlink="http://www.w3.org/1999/xlink" content-type="dwc:institutional_code" xlink:type="simple">CUMZ</named-content> 2608 <bold>B</bold> paratype <named-content xmlns:xlink="http://www.w3.org/1999/xlink" content-type="dwc:institutional_code" xlink:type="simple">CUMZ</named-content> 2599 from the type locality and <bold>C</bold> paratype <named-content xmlns:xlink="http://www.w3.org/1999/xlink" content-type="dwc:institutional_code" xlink:type="simple">ZMB</named-content> 53120 from Kelantan, Malaysia <bold>D</bold><italic><tp:taxon-name><tp:taxon-name-part taxon-name-part-type="genus" reg="Ganesella">Ganesella</tp:taxon-name-part> <tp:taxon-name-part taxon-name-part-type="species" reg="perakensis">perakensis</tp:taxon-name-part></tp:taxon-name></italic>, syntype <named-content xmlns:xlink="http://www.w3.org/1999/xlink" content-type="dwc:institutional_code" xlink:type="simple">MNHN</named-content>-IM-2000-1964. <bold>E–G</bold><italic><tp:taxon-name><tp:taxon-name-part taxon-name-part-type="genus" reg="Globotrochus">Globotrochus</tp:taxon-name-part> <tp:taxon-name-part taxon-name-part-type="species" reg="onestera">onestera</tp:taxon-name-part></tp:taxon-name></italic><bold>E</bold> lectotype <named-content xmlns:xlink="http://www.w3.org/1999/xlink" content-type="dwc:institutional_code" xlink:type="simple">MNHN</named-content>-IM-2000-32456 <bold>F</bold> holotype of “<italic><tp:taxon-name><tp:taxon-name-part taxon-name-part-type="genus" reg="Diastole"/><tp:taxon-name-part taxon-name-part-type="species" reg="simonei">simonei</tp:taxon-name-part></tp:taxon-name></italic> Thach &amp; Huber, 2017” <named-content xmlns:xlink="http://www.w3.org/1999/xlink" content-type="dwc:institutional_code" xlink:type="simple">MNHN</named-content>-IM-2000-33206 and <bold>G</bold> specimen from Vietnam <named-content xmlns:xlink="http://www.w3.org/1999/xlink" content-type="dwc:institutional_code" xlink:type="simple">CUMZ</named-content> 5218 <bold>H</bold><italic><tp:taxon-name><tp:taxon-name-part taxon-name-part-type="genus" reg="Globotrochus">Globotrochus</tp:taxon-name-part> <tp:taxon-name-part taxon-name-part-type="species" reg="mellea">mellea</tp:taxon-name-part></tp:taxon-name></italic>, holotype <named-content xmlns:xlink="http://www.w3.org/1999/xlink" content-type="dwc:institutional_code" xlink:type="simple">RBINS</named-content>/MT/ 525051.</p></caption><graphic xmlns:xlink="http://www.w3.org/1999/xlink" xlink:href="zookeys-870-051-g004.jpg" position="float" orientation="portrait" xlink:type="simple" id="oo_323909.jpg"><uri content-type="original_file" xlink:type="simple">https://binary.pensoft.net/fig/323909</uri></graphic></fig><fig id="F8" position="float" orientation="portrait"><object-id xmlns:xlink="http://www.w3.org/1999/xlink" content-type="doi" xlink:type="simple">10.3897/zookeys.870.36970.figure8</object-id><object-id xmlns:xlink="http://www.w3.org/1999/xlink" content-type="arpha" xlink:type="simple">f289cf2a-2a6b-5a7a-be3a-b4bdead4874f</object-id><label>Figure 8.</label><caption><p>Geographic distribution of <italic><tp:taxon-name><tp:taxon-name-part taxon-name-part-type="genus" reg="Ganesella">Ganesella</tp:taxon-name-part></tp:taxon-name></italic> spp. and <italic><tp:taxon-name><tp:taxon-name-part taxon-name-part-type="genus" reg="Globotrochus">Globotrochus</tp:taxon-name-part></tp:taxon-name></italic> spp.</p></caption><graphic xmlns:xlink="http://www.w3.org/1999/xlink" xlink:href="zookeys-870-051-g008.jpg" position="float" orientation="portrait" xlink:type="simple" id="oo_323913.jpg"><uri content-type="original_file" xlink:type="simple">https://binary.pensoft.net/fig/323913</uri></graphic></fig></tp:treatment-sec><ref-list><ref id="B32"><mixed-citation xmlns:xlink="http://www.w3.org/1999/xlink" xlink:type="simple"><person-group><name name-style="western"><surname>Mabille</surname><given-names>MJ</given-names></name></person-group> (<year>1887b</year>) <article-title>Sur quelques Mollusques du Tonkin.</article-title><source>Bulletins de la Société Malacologique de France</source><volume>4</volume>: <fpage>80</fpage>–<lpage>164</lpage>.</mixed-citation></ref><ref id="B18"><mixed-citation xmlns:xlink="http://www.w3.org/1999/xlink" xlink:type="simple"><person-group><name name-style="western"><surname>Dautzenberg</surname><given-names>P</given-names></name><name name-style="western"><surname>Fischer</surname><given-names>H</given-names></name></person-group> (<year>1908</year>) <article-title>Liste des mollusques récoltés par M.H. Mansuy en Indo-Chine et description ďespèces nouvelles.</article-title><source>Journal de Conchyliologie</source><volume>56</volume>: <fpage>169</fpage>–<lpage>217</lpage>.</mixed-citation></ref><ref id="B23"><mixed-citation xmlns:xlink="http://www.w3.org/1999/xlink" xlink:type="simple"><person-group><name name-style="western"><surname>Haas</surname><given-names>F</given-names></name></person-group> (<year>1935</year>) <article-title>Kleine Bemerkungen IV.</article-title><source>Archiv für Molluskenkunde</source><volume>67</volume>: <fpage>45</fpage>–<lpage>47</lpage>.</mixed-citation></ref><ref id="B19"><mixed-citation xmlns:xlink="http://www.w3.org/1999/xlink" xlink:type="simple"><person-group><name name-style="western"><surname>Fischer</surname><given-names>H</given-names></name><name name-style="western"><surname>Dautzenberg</surname><given-names>P</given-names></name></person-group> (<year>1904</year>) Catalogue des mollusques terrestres et fluviatiles de ľIndo-Chine orientale cites jusqu’ à ce jour. In: Mission Pavie, Indo-Chine 1879–1895, Études diverses III. Recherches sur ľHistoire Naturelle de ľIndo-Chine orientale. Ernest Leroux, Éditeur, Paris, 390–450.</mixed-citation></ref><ref id="B71"><mixed-citation xmlns:xlink="http://www.w3.org/1999/xlink" xlink:type="simple"><person-group><name name-style="western"><surname>Zilch</surname><given-names>A</given-names></name></person-group> (<year>1960</year>) <tp:taxon-name><tp:taxon-name-part taxon-name-part-type="class">Gastropoda</tp:taxon-name-part></tp:taxon-name>, <tp:taxon-name><tp:taxon-name-part taxon-name-part-type="subclass">Euthyneura</tp:taxon-name-part></tp:taxon-name>. In: Schindewolf OH (Ed.) Handbuch der Paläozoologie, Band 6, <tp:taxon-name><tp:taxon-name-part taxon-name-part-type="class">Gastropoda</tp:taxon-name-part></tp:taxon-name>. Gebrüder Borntraeger, Berlin, 601–834 pp.</mixed-citation></ref><ref id="B72"><mixed-citation xmlns:xlink="http://www.w3.org/1999/xlink" xlink:type="simple"><person-group><name name-style="western"><surname>Zilch</surname><given-names>A</given-names></name></person-group> (<year>1966</year>) <article-title>Die Typen und Typoide des Natur-Museums Senckenberg 34: <tp:taxon-name><tp:taxon-name-part taxon-name-part-type="phylum">Mollusca</tp:taxon-name-part></tp:taxon-name>, <tp:taxon-name><tp:taxon-name-part taxon-name-part-type="family">Camaenidae</tp:taxon-name-part></tp:taxon-name> (4).</article-title><source>Archiv für Molluskenkunde</source><volume>95</volume>: <fpage>197</fpage>–<lpage>223</lpage>.</mixed-citation></ref><ref id="B52"><mixed-citation xmlns:xlink="http://www.w3.org/1999/xlink" xlink:type="simple"><person-group><name name-style="western"><surname>Richardson</surname><given-names>L</given-names></name></person-group> (<year>1985</year>) <article-title><tp:taxon-name><tp:taxon-name-part taxon-name-part-type="family">Camaenidae</tp:taxon-name-part></tp:taxon-name>: Catalogue of Species.</article-title><source>Tryonia</source><volume>12</volume>: <fpage>1</fpage>–<lpage>479</lpage>.</mixed-citation></ref><ref id="B54"><mixed-citation xmlns:xlink="http://www.w3.org/1999/xlink" xlink:type="simple"><person-group><name name-style="western"><surname>Schileyko</surname><given-names>AA</given-names></name></person-group> (<year>2003</year>) Treatise on recent terrestrial pulmonate mollusks, <tp:taxon-name><tp:taxon-name-part taxon-name-part-type="family">Trigonochlamydidae</tp:taxon-name-part></tp:taxon-name>, <tp:taxon-name><tp:taxon-name-part taxon-name-part-type="family">Papillodermidae</tp:taxon-name-part></tp:taxon-name>, <tp:taxon-name><tp:taxon-name-part taxon-name-part-type="family">Vitrinidae</tp:taxon-name-part></tp:taxon-name>, <tp:taxon-name><tp:taxon-name-part taxon-name-part-type="family">Limacidae</tp:taxon-name-part></tp:taxon-name>, <tp:taxon-name><tp:taxon-name-part taxon-name-part-type="family">Bielziidae</tp:taxon-name-part></tp:taxon-name>, <tp:taxon-name><tp:taxon-name-part taxon-name-part-type="family">Agriolimacidae</tp:taxon-name-part></tp:taxon-name>, <tp:taxon-name><tp:taxon-name-part taxon-name-part-type="family">Boettgerillidae</tp:taxon-name-part></tp:taxon-name> and <tp:taxon-name><tp:taxon-name-part taxon-name-part-type="family">Camaenidae</tp:taxon-name-part></tp:taxon-name>. Ruthenica, Supplement 2, Part 11: 1467–1626.</mixed-citation></ref><ref id="B56"><mixed-citation xmlns:xlink="http://www.w3.org/1999/xlink" xlink:type="simple"><person-group><name name-style="western"><surname>Schileyko</surname><given-names>AA</given-names></name></person-group> (<year>2011</year>) <article-title>Check-list of land pulmonate molluscs of Vietnam (<tp:taxon-name><tp:taxon-name-part taxon-name-part-type="class">Gastropoda</tp:taxon-name-part></tp:taxon-name>: <tp:taxon-name><tp:taxon-name-part taxon-name-part-type="order">Stylommatophora</tp:taxon-name-part></tp:taxon-name>).</article-title><source>Ruthenica</source><volume>20</volume>: <fpage>1</fpage>–<lpage>68</lpage>.</mixed-citation></ref><ref id="B27"><mixed-citation xmlns:xlink="http://www.w3.org/1999/xlink" xlink:type="simple"><person-group><name name-style="western"><surname>Inkhavilay</surname><given-names>K</given-names></name><name name-style="western"><surname>Sutcharit</surname><given-names>C</given-names></name><name name-style="western"><surname>Bantaowong</surname><given-names>U</given-names></name><name name-style="western"><surname>Chanabun</surname><given-names>R</given-names></name><name name-style="western"><surname>Siriwut</surname><given-names>W</given-names></name><name name-style="western"><surname>Srisonchai</surname><given-names>R</given-names></name><name name-style="western"><surname>Pholyotha</surname><given-names>A</given-names></name><name name-style="western"><surname>Jirapatrasilp</surname><given-names>P</given-names></name><name name-style="western"><surname>Panha</surname><given-names>S</given-names></name></person-group> (<year>2019</year>) <article-title>Annotated checklist of the terrestrial molluscs from Laos (<tp:taxon-name><tp:taxon-name-part taxon-name-part-type="phylum">Mollusca</tp:taxon-name-part></tp:taxon-name>, <tp:taxon-name><tp:taxon-name-part taxon-name-part-type="class">Gastropoda</tp:taxon-name-part></tp:taxon-name>).</article-title><source>ZooKeys</source><volume>834</volume>: <fpage>1</fpage>–<lpage>166</lpage>. <ext-link xlink:type="simple" ext-link-type="doi" xlink:href="10.3897/zookeys.834.28800">https://doi.org/10.3897/zookeys.834.28800</ext-link></mixed-citation></ref><ref id="B64"><mixed-citation xmlns:xlink="http://www.w3.org/1999/xlink" xlink:type="simple"><person-group><name name-style="western"><surname>Thach</surname><given-names>NN</given-names></name></person-group> (<year>2017</year>) <source>New shells of Southeast Asia with 2 new genera and 85 new species.</source><publisher-name>48HrBooks Company</publisher-name>, <publisher-loc>Ohio, USA</publisher-loc>, <size units="page">128 pp</size>.</mixed-citation></ref><ref id="B26"><mixed-citation xmlns:xlink="http://www.w3.org/1999/xlink" xlink:type="simple"><institution xlink:type="simple">ICZN</institution> International Commission on Zoological Nomenclature (<year>1999</year>) <source>International Code of Zoological Nomenclature, Fourth Edition.</source><publisher-name>London</publisher-name>, <publisher-loc>International Trust for Zoological Nomenclature</publisher-loc>, <size units="page">306 pp</size>.</mixed-citation></ref><ref id="B53"><mixed-citation xmlns:xlink="http://www.w3.org/1999/xlink" xlink:type="simple"><person-group><name name-style="western"><surname>Schileyko</surname><given-names>AA</given-names></name></person-group> (<year>2002</year>) Treatise on recent terrestrial pulmonate mollusks, <tp:taxon-name><tp:taxon-name-part taxon-name-part-type="family">Punctidae</tp:taxon-name-part></tp:taxon-name>, <tp:taxon-name><tp:taxon-name-part taxon-name-part-type="family">Heliocodiscidae</tp:taxon-name-part></tp:taxon-name>, <tp:taxon-name><tp:taxon-name-part taxon-name-part-type="family">Discidae</tp:taxon-name-part></tp:taxon-name>, <tp:taxon-name><tp:taxon-name-part taxon-name-part-type="family">Cystopeltidae</tp:taxon-name-part></tp:taxon-name>, <tp:taxon-name><tp:taxon-name-part taxon-name-part-type="family">Euconulidae</tp:taxon-name-part></tp:taxon-name> and <tp:taxon-name><tp:taxon-name-part taxon-name-part-type="family">Trochomorphidae</tp:taxon-name-part></tp:taxon-name>. Ruthenica, Supplement 2, Part 8: 1035–1166.</mixed-citation></ref></ref-list></tp:taxon-treatment>
