# Supplementary material for: Re-description of the type species of the genera Ganesella Blanford, 1863 and Globotrochus Haas, 1935; with description of a new Ganesella species from Thailand (Eupulmonata, Camaenidae)
Source: Zookeys. 2019 Aug 7;870:51–76. doi: 10.3897/zookeys.870.36970 (PMC6694067; doi:10.3897/zookeys.870.36970)
Supplement: XML Treatment for Globotrochus mellea [file zookeys.870.36970-treatment9.xml]

<!DOCTYPE tp:taxon-treatment
  PUBLIC "-//TaxonX//DTD Taxonomic Treatment Publishing DTD v0 20100105//EN" "tax-treatment-NSO.dtd">
<tp:taxon-treatment xmlns:tp="http://www.plazi.org/taxpub"><tp:treatment-meta><kwd-group><label>Taxon classification</label><kwd><named-content xmlns:xlink="http://www.w3.org/1999/xlink" content-type="kingdom">Animalia</named-content></kwd><kwd><named-content xmlns:xlink="http://www.w3.org/1999/xlink" content-type="order">Stylommatophora</named-content></kwd><kwd><named-content xmlns:xlink="http://www.w3.org/1999/xlink" content-type="family">Camaenidae</named-content></kwd></kwd-group><mixed-citation publication-type="journal"><person-group><name><surname>Sutcharit</surname><given-names>Chirasak</given-names></name><name><surname>Backeljau</surname><given-names>Thierry</given-names></name><name><surname>Panha</surname><given-names>Somsak</given-names></name></person-group><article-title>Re-description of the type species of the genera <italic><tp:taxon-name><tp:taxon-name-part taxon-name-part-type="genus" reg="Ganesella">Ganesella</tp:taxon-name-part></tp:taxon-name></italic> Blanford, 1863 and <italic><tp:taxon-name><tp:taxon-name-part taxon-name-part-type="genus" reg="Globotrochus">Globotrochus</tp:taxon-name-part></tp:taxon-name></italic> Haas, 1935; with description of a new <italic><tp:taxon-name><tp:taxon-name-part taxon-name-part-type="genus" reg="Ganesella">Ganesella</tp:taxon-name-part></tp:taxon-name></italic> species from Thailand (<tp:taxon-name><tp:taxon-name-part taxon-name-part-type="suborder">Eupulmonata</tp:taxon-name-part></tp:taxon-name>, <tp:taxon-name><tp:taxon-name-part taxon-name-part-type="family">Camaenidae</tp:taxon-name-part></tp:taxon-name>)</article-title><source>Zookeys</source><day>07</day><month>8</month><year>2019</year><volume>870</volume><fpage>51</fpage><lpage>76</lpage><pub-id pub-id-type="doi">10.3897/zookeys.870.36970</pub-id></mixed-citation></tp:treatment-meta><tp:nomenclature><tp:taxon-name><object-id xmlns:xlink="http://www.w3.org/1999/xlink" content-type="arpha" xlink:type="simple">170486F9986A5436B9B050EC0499FCEF</object-id>
              <tp:taxon-name-part taxon-name-part-type="genus" reg="Globotrochus">Globotrochus</tp:taxon-name-part>
              <tp:taxon-name-part taxon-name-part-type="species" reg="mellea">mellea</tp:taxon-name-part>
            </tp:taxon-name><tp:taxon-authority>(Bavay &amp; Dautzenberg, 1915)</tp:taxon-authority><xref ref-type="fig" rid="F4">Figs 4H</xref><xref ref-type="fig" rid="F8">, 8</xref><tp:nomenclature-citation-list><tp:nomenclature-citation><tp:taxon-name>
                  <tp:taxon-name-part taxon-name-part-type="genus" reg="Helix">Helix</tp:taxon-name-part>
                </tp:taxon-name><comment>(<tp:taxon-name><tp:taxon-name-part taxon-name-part-type="genus" reg="Helix"/><tp:taxon-name-part taxon-name-part-type="subgenus" reg="Ganesella">Ganesella</tp:taxon-name-part></tp:taxon-name>?) <tp:taxon-name><tp:taxon-name-part taxon-name-part-type="genus" reg="Helix"/><tp:taxon-name-part taxon-name-part-type="subgenus" reg="Ganesella"/><tp:taxon-name-part taxon-name-part-type="species" reg="mellea">mellea</tp:taxon-name-part></tp:taxon-name> Bavay &amp; Dautzenberg, 1915: 147, 148, pl. 5, figs 1–3.</comment></tp:nomenclature-citation><tp:nomenclature-citation><tp:taxon-name>
                  <tp:taxon-name-part taxon-name-part-type="genus" reg="Ganesella">Ganesella</tp:taxon-name-part> <tp:taxon-name-part taxon-name-part-type="species" reg="mellea">mellea</tp:taxon-name-part></tp:taxon-name><comment>: <xref ref-type="bibr" rid="B52">Richardson 1985</xref>: 139.</comment></tp:nomenclature-citation><tp:nomenclature-citation><tp:taxon-name>
                  <tp:taxon-name-part taxon-name-part-type="genus" reg="Globotrochus">Globotrochus</tp:taxon-name-part> <tp:taxon-name-part taxon-name-part-type="species" reg="mellea">mellea</tp:taxon-name-part></tp:taxon-name><comment>: <xref ref-type="bibr" rid="B56">Schileyko 2011</xref>: 46.</comment></tp:nomenclature-citation></tp:nomenclature-citation-list></tp:nomenclature><tp:treatment-sec sec-type="type locality" id="SECID0ECGBI"><title>Type locality.</title><p>Nui-Ba-Dinh, Phu-Ha, and Phu-Ly [Vietnam].</p></tp:treatment-sec><tp:treatment-sec sec-type="material" id="SECID0EHGBI"><title>Material examined.</title><p><bold>Type material.</bold> Only a single shell was available, viz. the syntype <named-content xmlns:xlink="http://www.w3.org/1999/xlink" content-type="dwc:institutional_code" xlink:type="simple">RBINS</named-content>/MT/ 525051 ex. Dautzenberg collection (1 shell; Fig. <xref ref-type="fig" rid="F4">4H</xref>, height 18.4 mm, width 26.3 mm).</p></tp:treatment-sec><tp:treatment-sec sec-type="description" id="SECID0E2GBI"><title>Description.</title><p><bold>Shell.</bold> Shell medium-sized, dextral, thin and depressed trochoid. Apex acute; embryonic shell smooth. Whorls 5-6, increasing regularly, slightly convex and slightly shouldered near suture; suture wide and shallow. Shell surface with fine growth lines. Last whorl large, angular with strong peripheral keel; slightly convex beneath. Shell monochrome, light brownish and translucent. Aperture semi-ovate; lip slightly expanded and brownish; parietal callus thin. Umbilicus closed; columella small and whitish.</p></tp:treatment-sec><tp:treatment-sec sec-type="remarks" id="SECID0EDHBI"><title>Remark.</title><p><italic><tp:taxon-name><tp:taxon-name-part taxon-name-part-type="genus" reg="Globotrochus">Globotrochus</tp:taxon-name-part> <tp:taxon-name-part taxon-name-part-type="species" reg="mellea">mellea</tp:taxon-name-part></tp:taxon-name></italic> is similar to <italic><tp:taxon-name><tp:taxon-name-part taxon-name-part-type="genus" reg="Globotrochus">Globotrochus</tp:taxon-name-part> <tp:taxon-name-part taxon-name-part-type="species" reg="onestera">onestera</tp:taxon-name-part></tp:taxon-name></italic> in almost all shell characters, except for its larger last whorl, strong angular peripheral keel and more depressed trochoid shell. Therefore, we provisionally retain <italic><tp:taxon-name><tp:taxon-name-part taxon-name-part-type="genus" reg="Globotrochus">Globotrochus</tp:taxon-name-part> <tp:taxon-name-part taxon-name-part-type="species" reg="mellea">mellea</tp:taxon-name-part></tp:taxon-name></italic> as a distinct species.</p><fig id="F8" position="float" orientation="portrait"><object-id xmlns:xlink="http://www.w3.org/1999/xlink" content-type="doi" xlink:type="simple">10.3897/zookeys.870.36970.figure8</object-id><object-id xmlns:xlink="http://www.w3.org/1999/xlink" content-type="arpha" xlink:type="simple">f289cf2a-2a6b-5a7a-be3a-b4bdead4874f</object-id><label>Figure 8.</label><caption><p>Geographic distribution of <italic><tp:taxon-name><tp:taxon-name-part taxon-name-part-type="genus" reg="Ganesella">Ganesella</tp:taxon-name-part></tp:taxon-name></italic> spp. and <italic><tp:taxon-name><tp:taxon-name-part taxon-name-part-type="genus" reg="Globotrochus">Globotrochus</tp:taxon-name-part></tp:taxon-name></italic> spp.</p></caption><graphic xmlns:xlink="http://www.w3.org/1999/xlink" xlink:href="zookeys-870-051-g008.jpg" position="float" orientation="portrait" xlink:type="simple" id="oo_323913.jpg"><uri content-type="original_file" xlink:type="simple">https://binary.pensoft.net/fig/323913</uri></graphic></fig></tp:treatment-sec><tp:treatment-sec><!--Section generated to contain objects referenced in tp:taxon-treatment.--><fig id="F4" position="float" orientation="portrait"><object-id xmlns:xlink="http://www.w3.org/1999/xlink" content-type="doi" xlink:type="simple">10.3897/zookeys.870.36970.figure4</object-id><object-id xmlns:xlink="http://www.w3.org/1999/xlink" content-type="arpha" xlink:type="simple">19a122cc-4290-50e6-9929-d95c1ea848b8</object-id><label>Figure 4.</label><caption><p><bold>A–C</bold><italic><tp:taxon-name><tp:taxon-name-part taxon-name-part-type="genus" reg="Ganesella">Ganesella</tp:taxon-name-part> <tp:taxon-name-part taxon-name-part-type="species" reg="halabalah">halabalah</tp:taxon-name-part></tp:taxon-name></italic> sp. nov. <bold>A</bold> holotype <named-content xmlns:xlink="http://www.w3.org/1999/xlink" content-type="dwc:institutional_code" xlink:type="simple">CUMZ</named-content> 2608 <bold>B</bold> paratype <named-content xmlns:xlink="http://www.w3.org/1999/xlink" content-type="dwc:institutional_code" xlink:type="simple">CUMZ</named-content> 2599 from the type locality and <bold>C</bold> paratype <named-content xmlns:xlink="http://www.w3.org/1999/xlink" content-type="dwc:institutional_code" xlink:type="simple">ZMB</named-content> 53120 from Kelantan, Malaysia <bold>D</bold><italic><tp:taxon-name><tp:taxon-name-part taxon-name-part-type="genus" reg="Ganesella">Ganesella</tp:taxon-name-part> <tp:taxon-name-part taxon-name-part-type="species" reg="perakensis">perakensis</tp:taxon-name-part></tp:taxon-name></italic>, syntype <named-content xmlns:xlink="http://www.w3.org/1999/xlink" content-type="dwc:institutional_code" xlink:type="simple">MNHN</named-content>-IM-2000-1964. <bold>E–G</bold><italic><tp:taxon-name><tp:taxon-name-part taxon-name-part-type="genus" reg="Globotrochus">Globotrochus</tp:taxon-name-part> <tp:taxon-name-part taxon-name-part-type="species" reg="onestera">onestera</tp:taxon-name-part></tp:taxon-name></italic><bold>E</bold> lectotype <named-content xmlns:xlink="http://www.w3.org/1999/xlink" content-type="dwc:institutional_code" xlink:type="simple">MNHN</named-content>-IM-2000-32456 <bold>F</bold> holotype of “<italic><tp:taxon-name><tp:taxon-name-part taxon-name-part-type="genus" reg="Diastole"/><tp:taxon-name-part taxon-name-part-type="species" reg="simonei">simonei</tp:taxon-name-part></tp:taxon-name></italic> Thach &amp; Huber, 2017” <named-content xmlns:xlink="http://www.w3.org/1999/xlink" content-type="dwc:institutional_code" xlink:type="simple">MNHN</named-content>-IM-2000-33206 and <bold>G</bold> specimen from Vietnam <named-content xmlns:xlink="http://www.w3.org/1999/xlink" content-type="dwc:institutional_code" xlink:type="simple">CUMZ</named-content> 5218 <bold>H</bold><italic><tp:taxon-name><tp:taxon-name-part taxon-name-part-type="genus" reg="Globotrochus">Globotrochus</tp:taxon-name-part> <tp:taxon-name-part taxon-name-part-type="species" reg="mellea">mellea</tp:taxon-name-part></tp:taxon-name></italic>, holotype <named-content xmlns:xlink="http://www.w3.org/1999/xlink" content-type="dwc:institutional_code" xlink:type="simple">RBINS</named-content>/MT/ 525051.</p></caption><graphic xmlns:xlink="http://www.w3.org/1999/xlink" xlink:href="zookeys-870-051-g004.jpg" position="float" orientation="portrait" xlink:type="simple" id="oo_323909.jpg"><uri content-type="original_file" xlink:type="simple">https://binary.pensoft.net/fig/323909</uri></graphic></fig></tp:treatment-sec><ref-list><ref id="B52"><mixed-citation xmlns:xlink="http://www.w3.org/1999/xlink" xlink:type="simple"><person-group><name name-style="western"><surname>Richardson</surname><given-names>L</given-names></name></person-group> (<year>1985</year>) <article-title><tp:taxon-name><tp:taxon-name-part taxon-name-part-type="family">Camaenidae</tp:taxon-name-part></tp:taxon-name>: Catalogue of Species.</article-title><source>Tryonia</source><volume>12</volume>: <fpage>1</fpage>–<lpage>479</lpage>.</mixed-citation></ref><ref id="B56"><mixed-citation xmlns:xlink="http://www.w3.org/1999/xlink" xlink:type="simple"><person-group><name name-style="western"><surname>Schileyko</surname><given-names>AA</given-names></name></person-group> (<year>2011</year>) <article-title>Check-list of land pulmonate molluscs of Vietnam (<tp:taxon-name><tp:taxon-name-part taxon-name-part-type="class">Gastropoda</tp:taxon-name-part></tp:taxon-name>: <tp:taxon-name><tp:taxon-name-part taxon-name-part-type="order">Stylommatophora</tp:taxon-name-part></tp:taxon-name>).</article-title><source>Ruthenica</source><volume>20</volume>: <fpage>1</fpage>–<lpage>68</lpage>.</mixed-citation></ref></ref-list></tp:taxon-treatment>
